# Supplementary material for: Highly Distinct Microbial Communities in Elevated Strings and Submerged Flarks in the Boreal Aapa-Type Mire
Source: Microorganisms. 2022 Jan 13;10(1):170. doi: 10.3390/microorganisms10010170 (PMC8778904; doi:10.3390/microorganisms10010170)
Supplement: Supplementary file 1 [file microorganisms-10-00170-s001.zip]

Archive with 2 entries (2 files):
- Supplemental tables S1 and S2.xls
- Supplemental File S1.pdf
