# Supplementary material for: Highly Distinct Microbial Communities in Elevated Strings and Submerged Flarks in the Boreal Aapa-Type Mire
Source: Microorganisms. 2022 Jan 13;10(1):170. doi: 10.3390/microorganisms10010170 (PMC8778904; doi:10.3390/microorganisms10010170)
Supplement: Supplementary file 1 [file microorganisms-10-00170-s001.zip › Supplemental tables S1 and S2.xls]

## Sheet: Ttile
	Supplemental Table S1. DNA isolation and sequencing statistics
	Supplemental Table S2. Relative abundance and taxonomic classification of OTUs

## Sheet: Table S1
		Sample ID	DNA isolated (ng)*	Raw sequences (merged reads pairs)	Sequences passed quality filter	Chimeric sequences	High quality non-chimeric sequences
		S-34-1	2030	52138	37163	10053	27110
		S-34-2	2180	46204	33359	9373	23986
		S-34-3	2770	21319	15335	4140	11195
		S-36-1	1420	31005	21904	6061	15843
		S-36-2	1920	32072	23134	6011	17123
		S-36-3	1620	34212	24390	6153	18237
		S-38-1	5130	59099	42671	11165	31506
		S-38-2	4470	35566	25370	6581	18789
		S-38-3	2730	12421	8786	2426	6360
		F-35-1	5750	40134	29133	6203	22930
		F-35-2	5130	34544	25392	5786	19606
		F-35-2	4950	32284	23372	5063	18309
		F-37-1	3650	28584	20737	5135	15602
		F-37-2	4800	25463	18644	4507	14137
		F-37-3	3260	37319	27236	6572	20664
		F-39-1	3790	31203	22228	4940	17288
		F-39-2	3830	50968	36779	8413	28366
		F-39-3	3630	51001	36903	8441	28462
		* in 0.1 ml of water

## Sheet: Table S2
Peat type	String	String	String	String	String	String	String	String	String		Flark	Flark	Flark	Flark	Flark	Flark	Flark	Flark	Flark
Sample ID	34-1	34-2	34-3	36-1	36-2	36-3	38-1	38-2	38-3		35-1	35-2	35-3	37-1	37-2	37-3	39-1	39-2	39-3
OTU ID	OTU share (%)																			Taxonomic classification (Silva database)
Otu1579	0	8.531e-05	0	0	0	0	0	0	0		0.0001969	9.622e-05	9.87e-05	0	0	0	0.0003741	0.0003631	0.000327	d:Archaea
Otu21840	0	0	0	0	0	0	0	0	0		0.0001575	0	0	0	0.0001378	9.069e-05	0	0	0	d:Archaea
Otu6797	0	0	0	0	0	0	0	0	0		7.877e-05	0	0	0	0	0	0.0002138	0.000132	0.0001308	d:Archaea
Otu3603	0	0	0	0	0	0	0	0	0		0	0	0	0	0	0.000136	0	0	6.54e-05	d:Archaea
Otu559	0	0	0	0	0	0	0	0	0		0	0	0	0.0001249	0.0002757	0.0003174	0.0008552	0.001188	0.001504	d:Archaea
Otu6859	0	0	0	0	0	0	0	0	0		0	0	0	0	0	0	0	0	0.0001308	d:Archaea
Otu12146	0	0	0	0	0	0	0	0	0		0	0	0	0	0.0001378	0	0	0	0	d:Archaea
Otu6541	0	0	0	0	0	0	0	0	0		0	0	0	0	0	0	0	6.602e-05	6.54e-05	d:Archaea
Otu2208	0	0	0	0	0	0	0	0	0		0	0	0	0	0	0	0.0001069	0	0	d:Archaea
Otu175	0	0	0	0	0	0	0	0	0		0	0	0	0	0	0	0.0005345	0.001023	0.001472	d:Archaea
Otu2079	0	0	0	0	0	0	0	0	0		0	0	0	0	0	0	0	9.904e-05	9.811e-05	d:Archaea
Otu12663	0	0	0	0	0	0	0	0	0		0	0	0	0	0	0	0	6.602e-05	0	d:Archaea
Otu20977	0	0	0	0	0	0	0	0	0		0	0	0	0	0	0	0	6.602e-05	0	d:Archaea
Otu14212	0	0	0	0	0	0	0	0	0		0	0	0	0	0	0	0	9.904e-05	0	d:Archaea
Otu14638	0	0	0	0	0	0	0	0	0		0	0	0	0	0	0	0	6.602e-05	0.0001308	d:Archaea
Otu6696	0	0	0	0	0	0	0	0	0		0	0	0	0	0	0	0	6.602e-05	0	d:Archaea
Otu14723	0	0	0	0	0	0	0	0	0		0	0	0	0	0	0	0	6.602e-05	0.0001635	d:Archaea,p:Aenigmarchaeota,c:Aenigmarchaeia,o:Aenigmarchaeales,f:Aenigmarchaeales,s:uncultured_archaeon
Otu28000	0	0	0	0	0	0	0	0	0		0	0	0	0	0	0	0	9.904e-05	0	d:Archaea,p:Altiarchaeota,c:Altiarchaeia,o:Altiarchaeales,f:Altiarchaeaceae,g:Candidatus_Altiarchaeum
Otu1122	0	0	0	0	0	0	0	0	0		0	0	0	0	0	0	0	6.602e-05	0	d:Archaea,p:Altiarchaeota,c:Altiarchaeia,o:Altiarchaeales,f:Altiarchaeaceae,g:Candidatus_Altiarchaeum,s:uncultured_archaeon
Otu911	0	0	0	0	0	0	0	0	0		0	0	0	0	0	0	0.0002138	0.000132	0.0001308	d:Archaea,p:Asgardarchaeota,c:Lokiarchaeia,o:Lokiarchaeia,f:Lokiarchaeia,g:Lokiarchaeia,s:uncultured_archaeon
Otu6	0	0	0.0001834	0.0003234	0	0	0	0	0		0.04593	0.03339	0.02561	0.007368	0.01578	0.01333	0.03458	0.03479	0.03555	d:Archaea,p:Crenarchaeota,c:Bathyarchaeia,o:Bathyarchaeia,f:Bathyarchaeia,g:Bathyarchaeia
Otu442	0	0	0	0	0	0	0	0	0		0.0001182	0.0001443	9.87e-05	0.0001873	0.0006892	0.001315	0.002726	0.003037	0.002289	d:Archaea,p:Crenarchaeota,c:Bathyarchaeia,o:Bathyarchaeia,f:Bathyarchaeia,g:Bathyarchaeia
Otu29684	0	0	0	0	0	0	0	0	0		0	0	0	0	0	0	0	6.602e-05	9.811e-05	d:Archaea,p:Crenarchaeota,c:Bathyarchaeia,o:Bathyarchaeia,f:Bathyarchaeia,g:Bathyarchaeia
Otu116	0	0	0	0	0	0	0	0	0		0.001654	0.001876	0.002615	0.0002498	0.0003446	0.0008616	0.003848	0.004556	0.004938	d:Archaea,p:Crenarchaeota,c:Bathyarchaeia,o:Bathyarchaeia,f:Bathyarchaeia,g:Bathyarchaeia,s:uncultured_archaeon
Otu6531	0	0	0	0	0	0	0	0	0		0.0001969	0	0	0	0	9.069e-05	0.0002138	0.000132	0	d:Archaea,p:Crenarchaeota,c:Methanomethylicia,o:Methanomethyliales,f:Methanomethyliaceae,g:Candidatus_Methanomethylicus
Otu222	0.004263	0.004308	0.002843	0.001035	0.0001215	0.0003313	0	0	0		0.0005514	0.0005773	0.0005428	0	0	0	0	0	0	d:Archaea,p:Crenarchaeota,c:Nitrososphaeria,o:Group_1.1c,f:Group_1.1c,g:Group_1.1c
Otu6482	0.0004736	0.0002133	0.0003669	0	0	0	0	0	0		0	0	0	0	0	0	0	0	0	d:Archaea,p:Crenarchaeota,c:Nitrososphaeria,o:Group_1.1c,f:Group_1.1c,g:Group_1.1c
Otu21432	0	0	0	0	0	0	0	0	0		0.0001182	0	0	0	0	0	0	0	0	d:Archaea,p:Crenarchaeota,c:Nitrososphaeria,o:Group_1.1c,f:Group_1.1c,g:Group_1.1c,s:uncultured_archaeon
Otu407	0	0	0	0	0	0	0	0	0		0.001694	0.001491	0.00148	0	0	9.069e-05	0.0008017	0.0009243	0.0007194	d:Archaea,p:Crenarchaeota,c:Nitrososphaeria,o:Nitrosotaleales,f:Nitrosotaleaceae,g:Nitrosotaleaceae
Otu286	0	0	0	0	0	0	0	0	0		0.0001969	0.0004811	0.0004935	0.0001249	0	0	0.00326	0.003631	0.005134	d:Archaea,p:Euryarchaeota,c:Methanobacteria,o:Methanobacteriales,f:Methanobacteriaceae,g:Methanobacterium,s:uncultured_archaeon
Otu13728	0	0	0	0	0	0	0	0	0		0	0	0	0	0	0	0	0.000132	0	d:Archaea,p:Euryarchaeota,c:Thermococci,o:Methanofastidiosales,f:uncultured,g:uncultured,s:uncultured_archaeon
Otu27145	0	0	0	0	0	0	0	0	0		7.877e-05	0	0	0	0	0	0	0	0	d:Archaea,p:Halobacterota
Otu2055	0	0	0	0	0	0	0	0	0		0	0	0	0.0001873	0	0	0.0002672	6.602e-05	0.0001962	d:Archaea,p:Halobacterota,c:Methanocellia,o:Methanocellales,f:Methanocellaceae
Otu23085	0	0	0	0	0	0	0	0	0		0	0	0	0.0001873	0	0.000136	0.0001069	0.000132	0.0001635	d:Archaea,p:Halobacterota,c:Methanocellia,o:Methanocellales,f:Methanocellaceae,g:Methanocella
Otu18	0	8.531e-05	0	0.0001941	0.0001215	0.0002761	0.000127	0.0001031	0		0.006775	0.00712	0.008389	0.01374	0.01723	0.01782	0.005184	0.004985	0.005429	d:Archaea,p:Halobacterota,c:Methanocellia,o:Methanocellales,f:Methanocellaceae,g:Methanocella,s:uncultured_archaeon
Otu145	0	0	0	0	0	0	0	0	0		0.002993	0.003031	0.00301	0.008679	0.00765	0.00322	0.001871	0.00132	0.001799	d:Archaea,p:Halobacterota,c:Methanocellia,o:Methanocellales,f:Methanocellaceae,g:Methanocella,s:uncultured_archaeon
Otu26307	0	0	0	0	0	0	0	0	0		0	0	0	0	0	0	0	6.602e-05	0.0001308	d:Archaea,p:Halobacterota,c:Methanomicrobia,o:Methanomicrobiales
Otu23008	0	0	0	0	0	0	0	0	0		0	0	0	0	0	0	0	9.904e-05	9.811e-05	d:Archaea,p:Halobacterota,c:Methanomicrobia,o:Methanomicrobiales
Otu156	0	0	0	0	0	0	0	0	0		0.0003939	0.000433	0.001086	0.00231	0.004411	0.00517	0.006307	0.005216	0.004775	d:Archaea,p:Halobacterota,c:Methanomicrobia,o:Methanomicrobiales,f:Methanomicrobiales,g:uncultured,s:uncultured_archaeon
Otu169	0	0	0	0	0	0	0	0	0		0.01461	0.007024	0.01263	0.001124	0.001585	0.002267	0.005077	0.007428	0.005036	d:Archaea,p:Halobacterota,c:Methanomicrobia,o:Methanomicrobiales,f:Methanoregulaceae,g:Methanoregula
Otu4	0	0	0	0.0001941	0	0	6.351e-05	0	0.0003366		0.05829	0.03748	0.03292	0.02522	0.03294	0.02852	0.07787	0.08652	0.08578	d:Archaea,p:Halobacterota,c:Methanomicrobia,o:Methanomicrobiales,f:Methanoregulaceae,g:Methanoregula
Otu19	0	0	0	0	0	0	0	0	0		0.02891	0.02405	0.009574	0.006306	0.00765	0.009523	0.0005345	0.0006272	0.0002943	d:Archaea,p:Halobacterota,c:Methanomicrobia,o:Methanomicrobiales,f:Methanoregulaceae,g:Methanoregula
Otu362	0	0	0	0	0	0	0	0	0		0.000512	0.0008179	0.0001974	0.004308	0.003032	0.001496	0.001122	0.0009243	0.000327	d:Archaea,p:Halobacterota,c:Methanomicrobia,o:Methanomicrobiales,f:Methanoregulaceae,g:Methanoregula
Otu19600	0	0	0	0	0	0	0	0	0		0	0	0	0	0	0	0	9.904e-05	0	d:Archaea,p:Halobacterota,c:Methanomicrobia,o:Methanomicrobiales,f:Methanoregulaceae,g:Methanoregula
Otu12356	0	0	0	0	0	0	0	0	0		0.0001182	0	0	0	0	0	0.0002138	0.0002641	0.0001962	d:Archaea,p:Halobacterota,c:Methanomicrobia,o:Methanomicrobiales,f:Methanoregulaceae,g:Methanoregula
Otu29448	0	0	0	0	0	0	0	0	0		0.0001182	0.0001443	0	0.0002498	0.0004135	0.0002267	0.0001603	0	9.811e-05	d:Archaea,p:Halobacterota,c:Methanomicrobia,o:Methanomicrobiales,f:Methanoregulaceae,g:Methanoregula
Otu24317	0	0	0	0	0	0	0	0	0		7.877e-05	0	0	0	0	0	0.0001069	0	0	d:Archaea,p:Halobacterota,c:Methanomicrobia,o:Methanomicrobiales,f:Methanoregulaceae,g:Methanoregula
Otu20145	0	0	0	0	0	0	0	0	0		0.0001182	0	9.87e-05	0	0	0	0	0	0	d:Archaea,p:Halobacterota,c:Methanomicrobia,o:Methanomicrobiales,f:Methanoregulaceae,g:Methanoregula
Otu19484	0	0	0	0	0	0	0	0	0		0	0	0	0	0	0	0	9.904e-05	0	d:Archaea,p:Halobacterota,c:Methanomicrobia,o:Methanomicrobiales,f:Methanoregulaceae,g:Methanoregula
Otu22324	0	0	0	0	0	0	0	0	0		0	0.0001443	0	0	0	0	0	0	0	d:Archaea,p:Halobacterota,c:Methanomicrobia,o:Methanomicrobiales,f:Methanoregulaceae,g:Methanoregula
Otu201	0	0	0	0	0	0	0	0	0		0	0	0	0	0	0.0001814	0.0009621	0.0007593	0.00121	d:Archaea,p:Halobacterota,c:Methanomicrobia,o:Methanomicrobiales,f:Methanoregulaceae,g:Methanoregula
Otu16939	0	0	0	0	0	0	0	0	0		0	0	0	0	0	0	0	6.602e-05	0	d:Archaea,p:Halobacterota,c:Methanomicrobia,o:Methanomicrobiales,f:Methanoregulaceae,g:Methanoregula
Otu11	0	0	0	0.0001294	0	0	0	0	0		0.007484	0.004859	0.007501	0.01286	0.01675	0.02889	0.038	0.03737	0.03368	d:Archaea,p:Halobacterota,c:Methanomicrobia,o:Methanomicrobiales,f:Methanoregulaceae,g:Methanoregula,s:uncultured_archaeon
Otu21	0	0	0	0.0005822	0	0	0	0	0		0.02714	0.0332	0.02611	0.006181	0.01137	0.01075	0.01325	0.01159	0.009745	d:Archaea,p:Halobacterota,c:Methanomicrobia,o:Methanomicrobiales,f:Methanoregulaceae,g:Methanoregula,s:uncultured_archaeon
Otu403	0	0	0	0	0	0	0	0	0		7.877e-05	9.622e-05	0	0.0007493	0.001999	0.002358	0.0008017	0.0006602	0.0002289	d:Archaea,p:Halobacterota,c:Methanomicrobia,o:Methanomicrobiales,f:Methanoregulaceae,g:Methanoregula,s:uncultured_archaeon
Otu5046	0	0	0	0	0	0	0	0	0		7.877e-05	0	0	0	0	0	0	0	0	d:Archaea,p:Halobacterota,c:Methanomicrobia,o:Methanomicrobiales,f:Methanospirillaceae,g:Methanospirillum
Otu13542	0	0	0	0	0	0	0	0	0		0	0	0	0	0	0	0	0	6.54e-05	d:Archaea,p:Halobacterota,c:Methanomicrobia,o:Methanomicrobiales,f:Methanospirillaceae,g:Methanospirillum
Otu487	0	0	0	0	0	0	0	0	0		0	0	0	0.0003746	0.000827	0.001315	0.001122	0.001453	0.0007194	d:Archaea,p:Halobacterota,c:Methanomicrobia,o:Methanomicrobiales,f:Methanospirillaceae,g:Methanospirillum
Otu417	0	0	0	0	0	0	0	0	0		0.0005908	0.0004811	0.0007896	0.0003122	0.0004824	0.0002267	0.002084	0.002509	0.001962	d:Archaea,p:Halobacterota,c:Methanomicrobia,o:Methanomicrobiales,f:Rice_Cluster_II,g:Rice_Cluster_II,s:uncultured_archaeon
Otu26240	0	0	0	0	0	0	0	0	0		0	0	0	0	0	0	0	6.602e-05	0	d:Archaea,p:Halobacterota,c:Methanosarcinia,o:Methanosarciniales
Otu1272	0	0	0	0	0	0	0	0	0		0.002521	0.0009622	0.001234	0.0006244	0.0008959	0.001043	0.0009621	0.0005942	0.000654	d:Archaea,p:Halobacterota,c:Methanosarcinia,o:Methanosarciniales,f:Methanosaetaceae,g:Methanosaeta
Otu10012	0	0	0	0	0	0	0	0	0		0.0001575	0.0002405	9.87e-05	0	0	0	0.0001069	9.904e-05	0	d:Archaea,p:Halobacterota,c:Methanosarcinia,o:Methanosarciniales,f:Methanosaetaceae,g:Methanosaeta
Otu27625	0	0	0	0	0	0	0	0	0		0	0	0	0	0	0	0.0001603	0.0002311	0.0001962	d:Archaea,p:Halobacterota,c:Methanosarcinia,o:Methanosarciniales,f:Methanosaetaceae,g:Methanosaeta
Otu2058	0	0	0	0	0	0	0	0	0		0	0	0	0	0	0	0.0001603	0.0002641	0.0003597	d:Archaea,p:Halobacterota,c:Methanosarcinia,o:Methanosarciniales,f:Methanosaetaceae,g:Methanosaeta
Otu15022	0	0	0	0	0	0	0	0	0		0	0	0	0	0	0	0	6.602e-05	0	d:Archaea,p:Halobacterota,c:Methanosarcinia,o:Methanosarciniales,f:Methanosaetaceae,g:Methanosaeta
Otu2122	0	0	0	0	0	0	0	0	0		0.003269	0.001732	0.002319	0.0004371	0.0001378	0.0008163	0.0008552	0.001023	0.001079	d:Archaea,p:Halobacterota,c:Methanosarcinia,o:Methanosarciniales,f:Methanosaetaceae,g:Methanosaeta,s:uncultured_archaeon
Otu30013	0	0	0	0	0	0	0	0	0		0.0001575	0	0	0	0	0	0	0	0	d:Archaea,p:Halobacterota,c:Methanosarcinia,o:Methanosarciniales,f:Methanosaetaceae,g:Methanosaeta,s:uncultured_archaeon
Otu128	0	0	0	0	0	0	0	0	0		0.0001182	0.0001443	0	0.0001249	0	0.0002267	0.009941	0.009078	0.008797	d:Archaea,p:Halobacterota,c:Methanosarcinia,o:Methanosarciniales,f:Methanosaetaceae,g:Methanosaeta,s:uncultured_archaeon
Otu21045	0	0	0	0	0	0	0	0	0		0	0	0	0	0	0	0.0002138	0.000132	0.0001308	d:Archaea,p:Halobacterota,c:Methanosarcinia,o:Methanosarciniales,f:Methanosaetaceae,g:Methanosaeta,s:uncultured_archaeon
Otu95	0	0	0	0	0	0	0	0	0		0.003505	0.002454	0.00227	0.0006244	0.002068	0.002675	0.004222	0.004985	0.004219	d:Archaea,p:Halobacterota,c:Methanosarcinia,o:Methanosarciniales,f:Methanosarcinaceae,g:Methanosarcina
Otu13583	0	0	0	0	0	0	0	0	0		0.0002363	9.622e-05	0	0	0	0	0.0001069	9.904e-05	6.54e-05	d:Archaea,p:Halobacterota,c:Methanosarcinia,o:Methanosarciniales,f:Methanosarcinaceae,g:Methanosarcina
Otu14887	0	0	0	0	0	0	0	0	0		7.877e-05	9.622e-05	0	0	0	0	0	0	0	d:Archaea,p:Halobacterota,c:Methanosarcinia,o:Methanosarciniales,f:Methanosarcinaceae,g:Methanosarcina
Otu13934	0	0	0	0	0	0	0	0	0		0	0	0	0	0	0	0.0001069	0	0	d:Archaea,p:Iainarchaeota,c:Iainarchaeia,o:Iainarchaeales,f:Iainarchaeales,g:Candidatus_Iainarchaeum
Otu1897	0	0	0	0	0	0	0	0	0		0	0	0	0.0001873	0	0.0001814	0.0002138	0	0	d:Archaea,p:Micrarchaeota,c:Micrarchaeia,o:Micrarchaeales
Otu16728	0	0	0	0	0	0	0	0	0		0	0	0	0	0	0	0.0001603	0	6.54e-05	d:Archaea,p:Micrarchaeota,c:Micrarchaeia,o:Micrarchaeales
Otu26515	0	0	0	0	0	0	0	0	0		0	0	0	0	0	0	0	9.904e-05	0	d:Archaea,p:Micrarchaeota,c:Micrarchaeia,o:Micrarchaeales
Otu6106	0	0	0	0	0	0	0	0	0		0	0	0	0	0	0	0	0	6.54e-05	d:Archaea,p:Micrarchaeota,c:Micrarchaeia,o:Micrarchaeales,f:CG1-02-32-21,g:CG1-02-32-21
Otu218	0.0001822	0.0002559	0.0002752	0.001617	0.001337	0.001381	0.000127	0	0.00101		7.877e-05	0	0.000148	0.0001249	0.0001378	0.000136	0.0001069	6.602e-05	9.811e-05	d:Archaea,p:Micrarchaeota,c:Micrarchaeia,o:Micrarchaeales,f:CG1-02-32-21,g:CG1-02-32-21,s:uncultured_archaeon
Otu3772	0	0	0	0	0	0	0	0	0		0.0003151	0.0001443	0.0003454	0.0001249	0.0001378	9.069e-05	0	0	6.54e-05	d:Archaea,p:Micrarchaeota,c:Micrarchaeia,o:Micrarchaeales,f:CG1-02-32-21,g:CG1-02-32-21,s:uncultured_archaeon
Otu4900	0	0	0	0	0	0	0	0	0		0.0001575	0	0.000148	0	0	0	0	0	0	d:Archaea,p:Micrarchaeota,c:Micrarchaeia,o:Micrarchaeales,f:CG1-02-32-21,g:CG1-02-32-21,s:uncultured_archaeon
Otu30873	0	0	0	0	0	0	0	0	0		0	0	0	0	0	0	0.0001069	0.000132	6.54e-05	d:Archaea,p:Micrarchaeota,c:Micrarchaeia,o:Micrarchaeales,f:CG1-02-32-21,g:CG1-02-32-21,s:uncultured_archaeon
Otu1620	0	0	0	0	0	0	0	0	0		0	0	0	0.0001249	0.0002068	0.0002267	0.001069	0.001056	0.001112	d:Archaea,p:Micrarchaeota,c:Micrarchaeia,o:Micrarchaeales,f:CG1-02-32-21,g:CG1-02-32-21,s:uncultured_archaeon
Otu1315	0	0	0	0	0	0	0	0	0		0	0	0	0	0	0	0.001069	0.001056	0.001308	d:Archaea,p:Micrarchaeota,c:Micrarchaeia,o:Micrarchaeales,f:CG1-02-32-21,g:CG1-02-32-21,s:uncultured_archaeon
Otu20811	0	0	0	0	0	0	0	0	0		0	0	0	0	0	0	0.0001069	0	0	d:Archaea,p:Micrarchaeota,c:Micrarchaeia,o:Micrarchaeales,f:CG1-02-32-21,g:CG1-02-32-21,s:uncultured_archaeon
Otu27707	0.0007287	0.0005971	0	0.0001941	0	0	0	0	0		0	0	0	0	0	0	0	0	0	d:Archaea,p:Micrarchaeota,c:Micrarchaeia,o:Micrarchaeales,f:Micrarchaeales,g:Candidatus_Micrarchaeum
Otu3564	0.0001093	8.531e-05	0	0.0001294	0	0	0	0	0		0	0	0	0	0	0	0	0	0	d:Archaea,p:Micrarchaeota,c:Micrarchaeia,o:Micrarchaeales,f:Micrarchaeales,g:Candidatus_Micrarchaeum
Otu25283	0.0003279	0.0002986	0.0003669	0	0	0	0	0	0		0	0	0	0	0	0	0	0	0	d:Archaea,p:Micrarchaeota,c:Micrarchaeia,o:Micrarchaeales,f:Micrarchaeales,g:Candidatus_Micrarchaeum
Otu3444	0	0	0	0	0	0	0	0	0		0.001024	0.0009141	0.0007896	0	0.0001378	0	0	0.0002311	0.0002943	d:Archaea,p:Micrarchaeota,c:Micrarchaeia,o:Micrarchaeales,f:Micrarchaeales,g:Candidatus_Micrarchaeum
Otu7123	0.0001457	0.0001706	0	0	0	0	0	0	0		0	0	0	0	0	0	0	0	0	d:Archaea,p:Micrarchaeota,c:Micrarchaeia,o:Micrarchaeales,f:Micrarchaeales,g:Candidatus_Micrarchaeum
Otu3321	0.0001822	8.531e-05	0.0002752	0	0	0	0	0	0		0	0	0	0	0	0	0	0	0	d:Archaea,p:Micrarchaeota,c:Micrarchaeia,o:Micrarchaeales,f:Micrarchaeales,g:Candidatus_Micrarchaeum
Otu3485	0	0	0	0	0	0	0	0	0		0.0006696	0.0002405	0.0008389	0	0	0	0	0	0	d:Archaea,p:Micrarchaeota,c:Micrarchaeia,o:Micrarchaeales,f:Micrarchaeales,g:Candidatus_Micrarchaeum
Otu343	0.0009108	0.0003412	0.0001834	0.001617	0.00237	0.001546	0	0	0		0	0	0	0	0	0	0	0	0	d:Archaea,p:Micrarchaeota,c:Micrarchaeia,o:Micrarchaeales,f:Micrarchaeales,g:Candidatus_Micrarchaeum,s:uncultured_archaeon
Otu3633	0	0	0	0	0	0	0	0	0		0.0002757	0.0002887	0.0001974	0	0	0	0	6.602e-05	0	d:Archaea,p:Micrarchaeota,c:Micrarchaeia,o:Micrarchaeales,f:Micrarchaeales,g:Micrarchaeales
Otu4737	0	0	0	0	0	0	0	0	0		0.0001182	9.622e-05	9.87e-05	0	0	0	0	0	0	d:Archaea,p:Micrarchaeota,c:Micrarchaeia,o:Micrarchaeales,f:Micrarchaeales,g:Micrarchaeales
Otu12465	0	0	0	0	0	0	0	0	0		0	0	0	0	0	0	0	6.602e-05	0	d:Archaea,p:Micrarchaeota,c:Micrarchaeia,o:Micrarchaeales,f:Micrarchaeales,g:Micrarchaeales
Otu9149	0	0	0	0	0	0	0	0	0		0	0	0	0	0	0	0	0.000132	0.0001308	d:Archaea,p:Micrarchaeota,c:Micrarchaeia,o:Micrarchaeales,f:Micrarchaeales,g:Micrarchaeales
Otu6574	0	0	0	0	0	0	0	0	0		0	0	0	0	0	0	0	6.602e-05	9.811e-05	d:Archaea,p:Micrarchaeota,c:Micrarchaeia,o:Micrarchaeales,f:Micrarchaeales,g:Micrarchaeales
Otu14035	0	0	0	0	0	0	0	0	0		0	0	0	0	0	0	0.0001603	0.0001651	0.0001308	d:Archaea,p:Micrarchaeota,c:Micrarchaeia,o:Micrarchaeales,f:Micrarchaeales,g:Micrarchaeales
Otu26546	0	0	0	0	0	0	0	0	0		0	0	0	0	0	0	0	9.904e-05	0	d:Archaea,p:Micrarchaeota,c:Micrarchaeia,o:Micrarchaeales,f:Micrarchaeales,g:Micrarchaeales
Otu1575	0	0	0	0	0	0	0	0	0		0.0002363	9.622e-05	9.87e-05	0.0001249	0.0002068	0	0.0002138	0.0001651	0.0003597	d:Archaea,p:Micrarchaeota,c:Micrarchaeia,o:Micrarchaeales,f:Micrarchaeales,g:Micrarchaeales,s:uncultured_archaeon
Otu23292	0	0	0	0	0	0	0	0	0		0	9.622e-05	9.87e-05	0	0	0	0	9.904e-05	9.811e-05	d:Archaea,p:Micrarchaeota,c:Micrarchaeia,o:Micrarchaeales,f:Micrarchaeales,g:Micrarchaeales,s:uncultured_archaeon
Otu2125	0	0	0	0	0	0	0	0	0		0	0	0	0	0	0	0.0002138	0	0	d:Archaea,p:Micrarchaeota,c:Micrarchaeia,o:Micrarchaeales,f:Micrarchaeales,g:Micrarchaeales,s:uncultured_archaeon
Otu21147	0	0	0	0	0	0	0	0	0		0	0	0	0	0	0	0.0005345	0.0003961	0.0005232	d:Archaea,p:Micrarchaeota,c:Micrarchaeia,o:Micrarchaeales,f:Micrarchaeales,g:Micrarchaeales,s:uncultured_archaeon
Otu392	0	0	0	0	0	0	0	0	0		0	0	0	0	0	0.000136	0.002672	0.001981	0.001929	d:Archaea,p:Micrarchaeota,c:Micrarchaeia,o:Micrarchaeales,f:Micrarchaeales,g:Micrarchaeales,s:uncultured_archaeon
Otu3867	0	0	0	0	0	0	0	0	0		0	0	0	0	0.0002757	0.0002267	0.0002138	0.000132	0.0001308	d:Archaea,p:Micrarchaeota,c:Micrarchaeia,o:Micrarchaeales,f:Micrarchaeales,g:Micrarchaeales,s:uncultured_archaeon
Otu1391	0	0	0	0	0	0	0	0	0		0	0	0	0	0	0	0.0001069	9.904e-05	0	d:Archaea,p:Micrarchaeota,c:Micrarchaeia,o:Micrarchaeales,f:Micrarchaeales,g:Micrarchaeales,s:uncultured_archaeon
Otu13720	0	0	0	0	0	0	0	0	0		0	0	0	0	0	0	0	0	6.54e-05	d:Archaea,p:Micrarchaeota,c:Micrarchaeia,o:Micrarchaeales,f:Micrarchaeales,g:Micrarchaeales,s:uncultured_archaeon
Otu6198	0	0	0	0	0	0	0	0	0		0	0	0	0	0	0	0.0002138	0.0002311	0.0004251	d:Archaea,p:Micrarchaeota,c:Micrarchaeia,o:Micrarchaeales,f:Micrarchaeales,g:Micrarchaeales,s:uncultured_archaeon
Otu11765	0	0	0	0	0	0	0	0	0		0	0	0	0	0	0	0.0001069	0	6.54e-05	d:Archaea,p:Micrarchaeota,c:Micrarchaeia,o:Micrarchaeales,f:Micrarchaeales,g:Micrarchaeales,s:uncultured_archaeon
Otu13752	0	0	0	0	0	0	0	0	0		0	0	0	0	0	0	0	0.0001651	0	d:Archaea,p:Micrarchaeota,c:Micrarchaeia,o:Micrarchaeales,f:Micrarchaeales,g:Micrarchaeales,s:uncultured_archaeon
Otu27400	0	0	0	0	0	0	0	0	0		0	0	0	0	0	0	0	0	6.54e-05	d:Archaea,p:Micrarchaeota,c:Micrarchaeia,o:Micrarchaeales,f:Micrarchaeales,g:Micrarchaeales,s:uncultured_archaeon
Otu12166	0	0	0	0	0	0	0	0	0		0	0	0	0	0	0	0	0.0001981	9.811e-05	d:Archaea,p:Micrarchaeota,c:Micrarchaeia,o:Micrarchaeales,f:Micrarchaeales,g:Micrarchaeales,s:uncultured_archaeon
Otu878	0.001239	0.0004265	0.0002752	0	0	0	0	0	0		0	0	0	0	0	0	0	0	0	d:Archaea,p:Micrarchaeota,c:Micrarchaeia,o:Micrarchaeales,f:Micrarchaeales,g:Micrarchaeales,s:uncultured_euryarchaeote
Otu2113	0	0	0	0	0	0	0	0	0		0	0	0	0	0	0	0.0001069	0.0002641	0.0001635	d:Archaea,p:Micrarchaeota,c:Micrarchaeia,o:Micrarchaeales,f:Micrarchaeales,g:Micrarchaeales,s:uncultured_euryarchaeote
Otu6660	0	0	0	0	0	0	0	0	0		0	0	0	0	0	0	0	0.000132	0	d:Archaea,p:Micrarchaeota,c:Micrarchaeia,o:Micrarchaeales,f:Micrarchaeales,g:Micrarchaeales,s:uncultured_euryarchaeote
Otu3357	0	0	0	0	0	0	0	0	0		0.0003151	0	0.0003454	0	0	0	0	0	0	d:Archaea,p:Nanoarchaeota,c:Nanoarchaeia,o:Woesearchaeales
Otu13676	7.287e-05	0	0	0	0	0	0	0	0		7.877e-05	0.0001924	0	0	0	0	0	0	0	d:Archaea,p:Nanoarchaeota,c:Nanoarchaeia,o:Woesearchaeales
Otu1496	0	0	0	0	0	0	0	0	0		0.001182	0.0008179	0.0003454	0.0004371	0.0006203	0.0006349	0.0005879	0.0006272	0.0003597	d:Archaea,p:Nanoarchaeota,c:Nanoarchaeia,o:Woesearchaeales
Otu4794	0	0	0	0	0	0	0	0	0		0.0003151	0.0002405	0.000148	0	0	0	0	0	0	d:Archaea,p:Nanoarchaeota,c:Nanoarchaeia,o:Woesearchaeales
Otu401	0	0	0	0	0	0	0	0	0		0.000512	0.0005773	9.87e-05	0.0003122	0.001034	9.069e-05	0.0005345	0.0001981	0.0004251	d:Archaea,p:Nanoarchaeota,c:Nanoarchaeia,o:Woesearchaeales
Otu2184	0	0	0	0	0	0	0	0	0		0.0002363	0.0002887	9.87e-05	0.0001249	0.0001378	0.0002267	0.001122	0.0008583	0.0009811	d:Archaea,p:Nanoarchaeota,c:Nanoarchaeia,o:Woesearchaeales
Otu5824	0	0	0	0	0	0	0	0	0		7.877e-05	0.0001443	0.0001974	0	0	0	0	0	0	d:Archaea,p:Nanoarchaeota,c:Nanoarchaeia,o:Woesearchaeales
Otu19625	0	0	0	0	0	0	0	0	0		7.877e-05	0	0	0	0	0	0	0	0	d:Archaea,p:Nanoarchaeota,c:Nanoarchaeia,o:Woesearchaeales
Otu3315	0	0	0	0	0	0	0	0	0		0	0	9.87e-05	0	0	0	0	0	0	d:Archaea,p:Nanoarchaeota,c:Nanoarchaeia,o:Woesearchaeales
Otu4000	0	0	0	0	0	0	0	0	0		0	0	0	0	0.0004824	0.0007256	0	0.0001651	0.0001635	d:Archaea,p:Nanoarchaeota,c:Nanoarchaeia,o:Woesearchaeales
Otu8592	0	0	0	0	0	0	0	0	0		0	0	0	0.0001249	0	0.0003174	0	6.602e-05	6.54e-05	d:Archaea,p:Nanoarchaeota,c:Nanoarchaeia,o:Woesearchaeales
Otu3758	0	0	0	0	0	0	0	0	0		0	0	0	0	0.0001378	0	0	0	0	d:Archaea,p:Nanoarchaeota,c:Nanoarchaeia,o:Woesearchaeales
Otu15889	0	0	0	0	0	0	0	0	0		0	0	0	0	0	0	0	6.602e-05	9.811e-05	d:Archaea,p:Nanoarchaeota,c:Nanoarchaeia,o:Woesearchaeales
Otu6679	0	0	0	0	0	0	0	0	0		0	0	0	0	0	0	0	6.602e-05	0.0001308	d:Archaea,p:Nanoarchaeota,c:Nanoarchaeia,o:Woesearchaeales
Otu4123	0	0	0	0	0	0	0	0	0		0	0	0	0	0	0.0001814	0.0001603	9.904e-05	0	d:Archaea,p:Nanoarchaeota,c:Nanoarchaeia,o:Woesearchaeales
Otu17820	0	0	0	0	0	0	0	0	0		0	0	0	0	0	0.000136	0	0	0	d:Archaea,p:Nanoarchaeota,c:Nanoarchaeia,o:Woesearchaeales
Otu14194	0	0	0	0	0	0	0	0	0		0	0	0	0	0	0.000136	0	0	6.54e-05	d:Archaea,p:Nanoarchaeota,c:Nanoarchaeia,o:Woesearchaeales
Otu12454	0	0	0	0	0	0	0	0	0		0	0	0	0	0	0	0	0.0001651	0	d:Archaea,p:Nanoarchaeota,c:Nanoarchaeia,o:Woesearchaeales
Otu27439	0	0	0	0	0	0	0	0	0		0	0	0	0	0	0	0	0	6.54e-05	d:Archaea,p:Nanoarchaeota,c:Nanoarchaeia,o:Woesearchaeales
Otu17179	0	0	0	0	0	0	0	0	0		0	0	0	0	0	0	0	6.602e-05	0	d:Archaea,p:Nanoarchaeota,c:Nanoarchaeia,o:Woesearchaeales
Otu1553	0	0	0	0	0	0	0	0	0		0	0	0	0	0	0	0	9.904e-05	0	d:Archaea,p:Nanoarchaeota,c:Nanoarchaeia,o:Woesearchaeales
Otu27276	0	0	0	0	0	0	0	0	0		0	0	0	0	0	0	0	6.602e-05	0	d:Archaea,p:Nanoarchaeota,c:Nanoarchaeia,o:Woesearchaeales
Otu12365	0	0	0	0	0	0	0	0	0		0	0	0	0	0	0	0	0	0.0001308	d:Archaea,p:Nanoarchaeota,c:Nanoarchaeia,o:Woesearchaeales
Otu112	0	0	0	0	0	0	0	0	0		0	0	0	0.001811	0.003308	0.007573	0.0005345	0.0005942	0.0005886	d:Archaea,p:Nanoarchaeota,c:Nanoarchaeia,o:Woesearchaeales,f:CG1-02-57-44,g:CG1-02-57-44,s:uncultured_archaeon
Otu4099	0	0	0	0	0	0	0	0	0		0	0	0	0	0	0.0002267	0	0	0	d:Archaea,p:Nanoarchaeota,c:Nanoarchaeia,o:Woesearchaeales,f:GW2011,g:AR15,s:uncultured_euryarchaeote
Otu15206	0	0	0	0	0	0	0	0	0		0	0	0	0	0	0	0.0001603	0	6.54e-05	d:Archaea,p:Nanoarchaeota,c:Nanoarchaeia,o:Woesearchaeales,f:GW2011,g:AR15,s:uncultured_euryarchaeote
Otu712	0	0	0	0	0	0	0	0	0		0	0	0	0	0	0	0	6.602e-05	6.54e-05	d:Archaea,p:Nanoarchaeota,c:Nanoarchaeia,o:Woesearchaeales,f:GW2011_GWC1_47_15,g:GW2011_GWC1_47_15
Otu3793	0	0	0	0	0	0	0	0	0		0	0	0	0	0.0001378	0.000136	0	0	0	d:Archaea,p:Nanoarchaeota,c:Nanoarchaeia,o:Woesearchaeales,f:GW2011_GWC1_47_15,g:GW2011_GWC1_47_15
Otu4708	0	0	0	0	0	0	0	0	0		0	0.0001443	0	0	0	0	0	0	0	d:Archaea,p:Nanoarchaeota,c:Nanoarchaeia,o:Woesearchaeales,f:GW2011_GWC1_47_15,g:GW2011_GWC1_47_15
Otu2177	0	0	0	0	0	0	0	0	0		0.0001575	0	0.000148	0	0	0	0	0.0003631	0.0001962	d:Archaea,p:Nanoarchaeota,c:Nanoarchaeia,o:Woesearchaeales,f:GW2011_GWC1_47_15,g:GW2011_GWC1_47_15
Otu25561	0	0	0	0	0	0	0	0	0		7.877e-05	0	0	0	0	0	0	0	0	d:Archaea,p:Nanoarchaeota,c:Nanoarchaeia,o:Woesearchaeales,f:GW2011_GWC1_47_15,g:GW2011_GWC1_47_15
Otu86	0	0	0	0	0	0	0	0	0		0	0	0	0	0	0	0.004596	0.004985	0.005003	d:Archaea,p:Nanoarchaeota,c:Nanoarchaeia,o:Woesearchaeales,f:GW2011_GWC1_47_15,g:GW2011_GWC1_47_15
Otu12631	0	0	0	0	0	0	0	0	0		0	0	0	0	0	0	0	6.602e-05	0	d:Archaea,p:Nanoarchaeota,c:Nanoarchaeia,o:Woesearchaeales,f:GW2011_GWC1_47_15,g:GW2011_GWC1_47_15
Otu1234	0	0	0	0	0	0	0	0	0		0	0	0	0.0008117	0.001447	0.000136	0	0.000132	0.0001308	d:Archaea,p:Nanoarchaeota,c:Nanoarchaeia,o:Woesearchaeales,f:GW2011_GWC1_47_15,g:GW2011_GWC1_47_15,s:uncultured_archaeon
Otu15207	0	0	0	0	0	0	0	0	0		0	0	0	0	0	9.069e-05	0	0	0	d:Archaea,p:Nanoarchaeota,c:Nanoarchaeia,o:Woesearchaeales,f:GW2011_GWC1_47_15,g:GW2011_GWC1_47_15,s:uncultured_archaeon
Otu15705	0	0	0	0	0	0	0	0	0		0	0	0	0	0	0	0	0	6.54e-05	d:Archaea,p:Nanoarchaeota,c:Nanoarchaeia,o:Woesearchaeales,f:GW2011_GWC1_47_15,g:GW2011_GWC1_47_15,s:uncultured_archaeon
Otu27479	0	0	0	0	0	0	0	0	0		0	0	0	0	0	0	0.0001069	0	0	d:Archaea,p:Nanoarchaeota,c:Nanoarchaeia,o:Woesearchaeales,f:GW2011_GWC1_47_15,g:GW2011_GWC1_47_15,s:uncultured_archaeon
Otu13790	0	0	0	0	0	0	0	0	0		0	0	0	0	0	0	0.0001069	6.602e-05	0	d:Archaea,p:Nanoarchaeota,c:Nanoarchaeia,o:Woesearchaeales,f:GW2011_GWC1_47_15,g:GW2011_GWC1_47_15,s:uncultured_archaeon
Otu1768	0	8.531e-05	0	0	0	0	0	0	0		0.0002757	0.0001443	0.0003454	0	0	0	0	0.0002311	0.0001962	d:Archaea,p:Nanoarchaeota,c:Nanoarchaeia,o:Woesearchaeales,f:SCGC_AAA011-D5,g:SCGC_AAA011-D5
Otu219	7.287e-05	0	0	0	0	0	0	0	0		0.0008665	0.0009141	0.0007896	0	0	0	0	0	0	d:Archaea,p:Nanoarchaeota,c:Nanoarchaeia,o:Woesearchaeales,f:SCGC_AAA011-D5,g:SCGC_AAA011-D5
Otu18663	0	0	0	0	0	0	0	0	0		0.0001182	0	0	0	0	0.0001814	0	0	9.811e-05	d:Archaea,p:Nanoarchaeota,c:Nanoarchaeia,o:Woesearchaeales,f:SCGC_AAA011-D5,g:SCGC_AAA011-D5
Otu1851	0	0	0	0	0	0	0	0	0		0	0	0	0	0	0	0.0001603	0	0	d:Archaea,p:Nanoarchaeota,c:Nanoarchaeia,o:Woesearchaeales,f:SCGC_AAA011-D5,g:SCGC_AAA011-D5
Otu20940	0	0	0	0	0	0	0	0	0		0	0	0	0.0001249	0.0001378	0	0	0	0	d:Archaea,p:Nanoarchaeota,c:Nanoarchaeia,o:Woesearchaeales,f:SCGC_AAA011-D5,g:SCGC_AAA011-D5
Otu6838	0	0	0	0	0	0	0	0	0		0	0	0	0	0	0	0.000481	0.0002311	0.0002943	d:Archaea,p:Nanoarchaeota,c:Nanoarchaeia,o:Woesearchaeales,f:SCGC_AAA011-D5,g:SCGC_AAA011-D5
Otu2531	0	0	0	0	0	0	0	0	0		0	0	0	0	0	0	0.0001069	0.000132	6.54e-05	d:Archaea,p:Nanoarchaeota,c:Nanoarchaeia,o:Woesearchaeales,f:SCGC_AAA011-D5,g:SCGC_AAA011-D5
Otu853	0	0	0	0	0	0	0	0	0		0	0	0	0	0	0	0.0001603	0.0005612	0.0005232	d:Archaea,p:Nanoarchaeota,c:Nanoarchaeia,o:Woesearchaeales,f:SCGC_AAA011-D5,g:SCGC_AAA011-D5
Otu2740	0	0	0	0	0	0	0	0	0		0	0	0	0	0	0	0.0001603	0.000132	9.811e-05	d:Archaea,p:Nanoarchaeota,c:Nanoarchaeia,o:Woesearchaeales,f:SCGC_AAA011-D5,g:SCGC_AAA011-D5
Otu6210	0	0	0	0	0	0	0	0	0		0	0	0	0	0	0	0	0	6.54e-05	d:Archaea,p:Nanoarchaeota,c:Nanoarchaeia,o:Woesearchaeales,f:SCGC_AAA011-D5,g:SCGC_AAA011-D5
Otu258	0	0	0	0	0	0	0	0	0		0	0	0	0	0.0001378	9.069e-05	0.002779	0.002707	0.002256	d:Archaea,p:Nanoarchaeota,c:Nanoarchaeia,o:Woesearchaeales,f:SCGC_AAA011-D5,g:SCGC_AAA011-D5,s:Candidatus_Diapherotrites
Otu2322	0.0001093	0	0	0	0	0	0	0	0		0.001733	0.001155	0.0006415	0.0003746	0.0006892	0.0004081	0.0006414	0.001089	0.0006867	d:Archaea,p:Nanoarchaeota,c:Nanoarchaeia,o:Woesearchaeales,f:SCGC_AAA011-D5,g:SCGC_AAA011-D5,s:Candidatus_Pacearchaeota
Otu220	0.0001822	0.0002559	0	0	0	0	0	0	0		0.005829	0.002694	0.003454	0.0002498	0.0006892	0.0005442	0.001443	0.00142	0.001373	d:Archaea,p:Nanoarchaeota,c:Nanoarchaeia,o:Woesearchaeales,f:SCGC_AAA011-D5,g:SCGC_AAA011-D5,s:Candidatus_Pacearchaeota
Otu448	0	0	0	0	0	0	0	0	0		0.001969	0.000866	0.002418	0	0	0	0	0	0	d:Archaea,p:Nanoarchaeota,c:Nanoarchaeia,o:Woesearchaeales,f:SCGC_AAA011-D5,g:SCGC_AAA011-D5,s:Candidatus_Pacearchaeota
Otu1638	0	0	0	0	0	0	0	0	0		0	0	0	0	0	0	0	6.602e-05	0	d:Archaea,p:Nanoarchaeota,c:Nanoarchaeia,o:Woesearchaeales,f:SCGC_AAA011-D5,g:SCGC_AAA011-D5,s:Candidatus_Pacearchaeota
Otu1479	0	0	0	0	0	0	0	0	0		0	0	0	0	0	0.0002267	0.0001603	0.0004292	0.0002616	d:Archaea,p:Nanoarchaeota,c:Nanoarchaeia,o:Woesearchaeales,f:SCGC_AAA011-D5,g:SCGC_AAA011-D5,s:Nanoarchaeota_archaeon
Otu3770	0	0	0	0	0	0	0	0	0		0	0	0	0	0.0002068	0	0.0001069	6.602e-05	0.0001308	d:Archaea,p:Nanoarchaeota,c:Nanoarchaeia,o:Woesearchaeales,f:SCGC_AAA286-E23,g:SCGC_AAA286-E23
Otu12992	0	8.531e-05	0	0	0	0	0	0	0		0	0	0	0	0	0	0	0	0	d:Archaea,p:Nanoarchaeota,c:Nanoarchaeia,o:Woesearchaeales,f:Woesearchaeales,g:Woesearchaeales
Otu535	0	0	0	0	0	0	0	0	0		0.0001969	0.0001443	0.000148	0.0005619	0.0005513	0.001905	0.0006948	0.0009243	0.0004251	d:Archaea,p:Nanoarchaeota,c:Nanoarchaeia,o:Woesearchaeales,f:Woesearchaeales,g:Woesearchaeales
Otu3735	0	0	0	0	0	0	0	0	0		0.0001182	9.622e-05	0	0	0	0.0001814	0	0	6.54e-05	d:Archaea,p:Nanoarchaeota,c:Nanoarchaeia,o:Woesearchaeales,f:Woesearchaeales,g:Woesearchaeales
Otu2292	0	0	0	0	0	0	0	0	0		0.0001182	0.000433	0.000148	0	0	0	0.0003207	6.602e-05	0	d:Archaea,p:Nanoarchaeota,c:Nanoarchaeia,o:Woesearchaeales,f:Woesearchaeales,g:Woesearchaeales
Otu2570	0	0	0	0	0	0	0	0	0		0	0.0001443	0	0	0	0	0.0001603	0	0	d:Archaea,p:Nanoarchaeota,c:Nanoarchaeia,o:Woesearchaeales,f:Woesearchaeales,g:Woesearchaeales
Otu13554	0	0	0	0	0	0	0	0	0		0	0	0	0	0	0	0	9.904e-05	0	d:Archaea,p:Nanoarchaeota,c:Nanoarchaeia,o:Woesearchaeales,f:Woesearchaeales,g:Woesearchaeales
Otu4603	0	0	0	0	0	0	0	0	0		0	0	0	0.0001249	0	0.0001814	0	0	0	d:Archaea,p:Nanoarchaeota,c:Nanoarchaeia,o:Woesearchaeales,f:Woesearchaeales,g:Woesearchaeales
Otu2619	0	0	0	0	0	0	0	0	0		0	0	0	0.0002498	0.0002068	0	0.001069	0.0006272	0.0005559	d:Archaea,p:Nanoarchaeota,c:Nanoarchaeia,o:Woesearchaeales,f:Woesearchaeales,g:Woesearchaeales
Otu4623	0	0	0	0	0	0	0	0	0		0	0	0	0.0001249	0	0	0	0	0	d:Archaea,p:Nanoarchaeota,c:Nanoarchaeia,o:Woesearchaeales,f:Woesearchaeales,g:Woesearchaeales
Otu6738	0	0	0	0	0	0	0	0	0		0	0	0	0.0001873	0	0.0003628	0.0001603	0.0001981	0.0002616	d:Archaea,p:Nanoarchaeota,c:Nanoarchaeia,o:Woesearchaeales,f:Woesearchaeales,g:Woesearchaeales
Otu2103	0	0	0	0	0	0	0	0	0		0	0	0	0	0	0	0.0002138	0.0002641	0.0002943	d:Archaea,p:Nanoarchaeota,c:Nanoarchaeia,o:Woesearchaeales,f:Woesearchaeales,g:Woesearchaeales
Otu15949	0	0	0	0	0	0	0	0	0		0	0	0	0	0	0.0003174	0	0	0	d:Archaea,p:Nanoarchaeota,c:Nanoarchaeia,o:Woesearchaeales,f:Woesearchaeales,g:Woesearchaeales
Otu3781	0	0	0	0	0	0	0	0	0		0	0	0	0.0001249	0.0002068	0	0.0001069	0	0	d:Archaea,p:Nanoarchaeota,c:Nanoarchaeia,o:Woesearchaeales,f:Woesearchaeales,g:Woesearchaeales
Otu228	0	0	0	0	0	0	0	0	0		0	0	0	0	0	9.069e-05	0.002993	0.002674	0.002256	d:Archaea,p:Nanoarchaeota,c:Nanoarchaeia,o:Woesearchaeales,f:Woesearchaeales,g:Woesearchaeales
Otu4125	0	0	0	0	0	0	0	0	0		0	0	0	0	0	9.069e-05	0	0	0	d:Archaea,p:Nanoarchaeota,c:Nanoarchaeia,o:Woesearchaeales,f:Woesearchaeales,g:Woesearchaeales
Otu2150	0	0	0	0	0	0	0	0	0		0	0	0	0	0	0.0004988	0.0002138	0.000132	0	d:Archaea,p:Nanoarchaeota,c:Nanoarchaeia,o:Woesearchaeales,f:Woesearchaeales,g:Woesearchaeales
Otu14071	0	0	0	0	0	0	0	0	0		0	0	0	0	0	0	0	6.602e-05	0	d:Archaea,p:Nanoarchaeota,c:Nanoarchaeia,o:Woesearchaeales,f:Woesearchaeales,g:Woesearchaeales
Otu6637	0	0	0	0	0	0	0	0	0		0	0	0	0	0	9.069e-05	0.0001603	9.904e-05	6.54e-05	d:Archaea,p:Nanoarchaeota,c:Nanoarchaeia,o:Woesearchaeales,f:Woesearchaeales,g:Woesearchaeales
Otu28261	0	0	0	0	0	0	0	0	0		0	0	0	0	0	0	0.0001069	6.602e-05	0	d:Archaea,p:Nanoarchaeota,c:Nanoarchaeia,o:Woesearchaeales,f:Woesearchaeales,g:Woesearchaeales
Otu12118	0	0	0	0	0	0	0	0	0		0	0	0	0	0	0	0.0001069	0.000132	6.54e-05	d:Archaea,p:Nanoarchaeota,c:Nanoarchaeia,o:Woesearchaeales,f:Woesearchaeales,g:Woesearchaeales
Otu15044	0	0	0	0	0	0	0	0	0		0	0	0	0	0	0	0	9.904e-05	6.54e-05	d:Archaea,p:Nanoarchaeota,c:Nanoarchaeia,o:Woesearchaeales,f:Woesearchaeales,g:Woesearchaeales
Otu12436	0	0	0	0	0	0	0	0	0		0	0	0	0	0	0	0	6.602e-05	0	d:Archaea,p:Nanoarchaeota,c:Nanoarchaeia,o:Woesearchaeales,f:Woesearchaeales,g:Woesearchaeales
Otu13775	0	0	0	0	0	0	0	0	0		0	0	0	0	0	0	0	6.602e-05	0	d:Archaea,p:Nanoarchaeota,c:Nanoarchaeia,o:Woesearchaeales,f:Woesearchaeales,g:Woesearchaeales
Otu3902	0	0	0	0	0	0	0	0	0		0	0	0	0.0001249	0.0001378	0	0	0	0	d:Archaea,p:Nanoarchaeota,c:Nanoarchaeia,o:Woesearchaeales,f:Woesearchaeales,g:Woesearchaeales,s:metagenome
Otu40	0	0	0	0	0	0	0	0	0		0	0	0	0.005744	0.01303	0.03097	0.00171	0.001618	0.001766	d:Archaea,p:Nanoarchaeota,c:Nanoarchaeia,o:Woesearchaeales,f:Woesearchaeales,g:Woesearchaeales,s:uncultured_archaeon
Otu110	0	0	0	0	0	0	0	0	0		0	0	0	0.001561	0.001585	0.00585	0.001497	0.00175	0.001799	d:Archaea,p:Nanoarchaeota,c:Nanoarchaeia,o:Woesearchaeales,f:Woesearchaeales,g:Woesearchaeales,s:uncultured_archaeon
Otu8924	0	0	0	0	0	0	0	0	0		0	0	0	0.0003122	0	9.069e-05	0	0	0	d:Archaea,p:Nanoarchaeota,c:Nanoarchaeia,o:Woesearchaeales,f:Woesearchaeales,g:Woesearchaeales,s:uncultured_archaeon
Otu16890	0	0	0	0	0	0	0	0	0		0	0	0	0	0	0.000136	0	0	6.54e-05	d:Archaea,p:Nanoarchaeota,c:Nanoarchaeia,o:Woesearchaeales,f:Woesearchaeales,g:Woesearchaeales,s:uncultured_archaeon
Otu21935	0	0	0	0	0	0	0	0	0		0	0	0	0.0001249	0	0	0	0	0	d:Archaea,p:Nanoarchaeota,c:Nanoarchaeia,o:Woesearchaeales,f:Woesearchaeales,g:Woesearchaeales,s:uncultured_archaeon
Otu8442	0	0	0	0	0	0	0	0	0		0	0	0	0	0.0002068	0.0008163	0.0005879	0.0005282	0.0008176	d:Archaea,p:Nanoarchaeota,c:Nanoarchaeia,o:Woesearchaeales,f:Woesearchaeales,g:Woesearchaeales,s:uncultured_archaeon
Otu1848	0	0	0	0	0	0	0	0	0		0	0	0	0	0.0001378	0	0.0001603	0	0	d:Archaea,p:Nanoarchaeota,c:Nanoarchaeia,o:Woesearchaeales,f:Woesearchaeales,g:Woesearchaeales,s:uncultured_archaeon
Otu26414	0	0	0	0	0	0	0	0	0		0	0	0	0	0	0.000136	0.0001069	6.602e-05	0	d:Archaea,p:Nanoarchaeota,c:Nanoarchaeia,o:Woesearchaeales,f:Woesearchaeales,g:Woesearchaeales,s:uncultured_archaeon
Otu8566	0	0	0	0	0	0	0	0	0		0	0	0	0	0	9.069e-05	0	0	0	d:Archaea,p:Nanoarchaeota,c:Nanoarchaeia,o:Woesearchaeales,f:Woesearchaeales,g:Woesearchaeales,s:uncultured_archaeon
Otu6277	0	0	0	0	0	0	0	0	0		0	0	0	0	0	0	0	0	9.811e-05	d:Archaea,p:Nanoarchaeota,c:Nanoarchaeia,o:Woesearchaeales,f:Woesearchaeales,g:Woesearchaeales,s:uncultured_archaeon
Otu6100	0	0	0	0	0	0	0	0	0		0	0	0	0	0	0	0.0002672	0.000132	0.0001308	d:Archaea,p:Nanoarchaeota,c:Nanoarchaeia,o:Woesearchaeales,f:Woesearchaeales,g:Woesearchaeales,s:uncultured_archaeon
Otu6583	0	0	0	0	0	0	0	0	0		0	0	0	0	0	0	0	9.904e-05	6.54e-05	d:Archaea,p:Nanoarchaeota,c:Nanoarchaeia,o:Woesearchaeales,f:Woesearchaeales,g:Woesearchaeales,s:uncultured_archaeon
Otu15380	0	0	0	0	0	0	0	0	0		0	0	0	0	0	0	0	0	9.811e-05	d:Archaea,p:Nanoarchaeota,c:Nanoarchaeia,o:Woesearchaeales,f:Woesearchaeales,g:Woesearchaeales,s:uncultured_archaeon
Otu137	0	0	0	0	0	0	0	0	0		0.0002363	0.0003368	0	0.001249	0.001378	0.0004988	0.0006948	0.001023	0.0009811	d:Archaea,p:Nanoarchaeota,c:Nanoarchaeia,o:Woesearchaeales,f:Woesearchaeales,g:Woesearchaeales,s:uncultured_euryarchaeote
Otu4939	0	0	0	0	0	0	0	0	0		0.0003151	9.622e-05	0	0	0	0	0	0	0	d:Archaea,p:Nanoarchaeota,c:Nanoarchaeia,o:Woesearchaeales,f:Woesearchaeales,g:Woesearchaeales,s:uncultured_euryarchaeote
Otu1118	0	0	0	0	0	0	0	0	0		0	9.622e-05	0	0.0001249	0	0.000136	0.00155	0.001122	0.000654	d:Archaea,p:Nanoarchaeota,c:Nanoarchaeia,o:Woesearchaeales,f:Woesearchaeales,g:Woesearchaeales,s:uncultured_euryarchaeote
Otu380	0	0	0	0	0	0	0	0	0		0	0	0	0.002872	0.002481	0.001179	0	0	0	d:Archaea,p:Nanoarchaeota,c:Nanoarchaeia,o:Woesearchaeales,f:Woesearchaeales,g:Woesearchaeales,s:uncultured_euryarchaeote
Otu6227	0	0	0	0	0	0	0	0	0		0	0	0	0	0	0	0	0	9.811e-05	d:Archaea,p:Nanoarchaeota,c:Nanoarchaeia,o:Woesearchaeales,f:Woesearchaeales,g:Woesearchaeales,s:uncultured_euryarchaeote
Otu1444	0	0	0	0	0	0	0	0	0		0	0	0	0.0006244	0.001585	0.003356	0.0006948	0.0006602	0.0006867	d:Archaea,p:Nanoarchaeota,c:Nanoarchaeia,o:Woesearchaeales,f:Woesearchaeales,g:Woesearchaeales,s:uncultured_euryarchaeote
Otu4474	0	0	0	0	0	0	0	0	0		0	0	0	0.0001873	0	0	0.0003207	0.0003961	0.0004578	d:Archaea,p:Nanoarchaeota,c:Nanoarchaeia,o:Woesearchaeales,f:Woesearchaeales,g:Woesearchaeales,s:uncultured_euryarchaeote
Otu2295	0	0	0	0	0	0	0	0	0		0	0	0	0.0002498	0.0002757	0.0002267	0.0003741	0.0002641	9.811e-05	d:Archaea,p:Nanoarchaeota,c:Nanoarchaeia,o:Woesearchaeales,f:Woesearchaeales,g:Woesearchaeales,s:uncultured_euryarchaeote
Otu9127	0	0	0	0	0	0	0	0	0		0	0	0	0	0.0002757	0.0004535	0.0002138	0.0002641	0.0001635	d:Archaea,p:Nanoarchaeota,c:Nanoarchaeia,o:Woesearchaeales,f:Woesearchaeales,g:Woesearchaeales,s:uncultured_euryarchaeote
Otu3943	0	0	0	0	0	0	0	0	0		0	0	0	0.0001249	0.0001378	0	0.0001603	0	0.0001308	d:Archaea,p:Nanoarchaeota,c:Nanoarchaeia,o:Woesearchaeales,f:Woesearchaeales,g:Woesearchaeales,s:uncultured_euryarchaeote
Otu22504	0	0	0	0	0	0	0	0	0		0	0	0	0.0001249	0	0	0	0	0	d:Archaea,p:Nanoarchaeota,c:Nanoarchaeia,o:Woesearchaeales,f:Woesearchaeales,g:Woesearchaeales,s:uncultured_euryarchaeote
Otu3882	0	0	0	0	0	0	0	0	0		0	0	0	0	0	0	0.0002138	6.602e-05	0.0002616	d:Archaea,p:Nanoarchaeota,c:Nanoarchaeia,o:Woesearchaeales,f:Woesearchaeales,g:Woesearchaeales,s:uncultured_euryarchaeote
Otu3965	0	0	0	0	0	0	0	0	0		0	0	0	0	0.0003446	0.001179	0.0001069	0.000132	0.0002289	d:Archaea,p:Nanoarchaeota,c:Nanoarchaeia,o:Woesearchaeales,f:Woesearchaeales,g:Woesearchaeales,s:uncultured_euryarchaeote
Otu16567	0	0	0	0	0	0	0	0	0		0	0	0	0	0.0001378	0.0001814	0	0	0	d:Archaea,p:Nanoarchaeota,c:Nanoarchaeia,o:Woesearchaeales,f:Woesearchaeales,g:Woesearchaeales,s:uncultured_euryarchaeote
Otu15638	0	0	0	0	0	0	0	0	0		0	0	0	0	0	0	0.0001069	0.0001651	0	d:Archaea,p:Nanoarchaeota,c:Nanoarchaeia,o:Woesearchaeales,f:Woesearchaeales,g:Woesearchaeales,s:uncultured_euryarchaeote
Otu2278	0	0	0	0	0	0	0	0	0		0	0	0	0	0	0	0.0001603	0.000132	0	d:Archaea,p:Nanoarchaeota,c:Nanoarchaeia,o:Woesearchaeales,f:Woesearchaeales,g:Woesearchaeales,s:uncultured_euryarchaeote
Otu2273	0	0	0	0	0	0	0	0	0		0	0	0	0	0	0	0.0001069	0.0002971	0.0001635	d:Archaea,p:Nanoarchaeota,c:Nanoarchaeia,o:Woesearchaeales,s:uncultured_archaeon
Otu17050	0	0	0	0	0	0	0	0	0		0	0	0	0	0	0	0.0001603	6.602e-05	0	d:Archaea,p:Nanoarchaeota,c:Nanoarchaeia,o:Woesearchaeales,s:uncultured_archaeon
Otu13725	0	0	0	0	0	0	0	0	0		0	0	0	0	0	0	0	9.904e-05	0	d:Archaea,p:Nanoarchaeota,c:Nanoarchaeia,o:Woesearchaeales,s:uncultured_archaeon
Otu8	0	0	0	0	0	0	0	0	0		0.01938	0.014	0.01125	0.009366	0.02171	0.01279	0.01769	0.01928	0.01851	d:Archaea,p:Thermoplasmatota,c:Thermoplasmata,o:Methanomassiliicoccales,f:Methanomassiliicoccaceae,g:uncultured,s:uncultured_archaeon
Otu100	0	0	0	0	0	0	0	0	0		0.004096	0.002646	0.002615	0	0.0002757	0.0003174	0.001443	0.001552	0.001079	d:Archaea,p:Thermoplasmatota,c:Thermoplasmata,o:Methanomassiliicoccales,f:Methanomassiliicoccaceae,g:uncultured,s:uncultured_archaeon
Otu28145	0	0	0	0	0	0	0	0	0		0.0001575	0	0	0	0	0	0.0002138	0.0001981	0.0002943	d:Archaea,p:Thermoplasmatota,c:Thermoplasmata,o:Methanomassiliicoccales,f:Methanomassiliicoccaceae,g:uncultured,s:uncultured_archaeon
Otu134	0	0	0	0	0	0	0	0	0		0	0	0	0.0001249	0.0005513	0.0006802	0.001924	0.001849	0.001962	d:Archaea,p:Thermoplasmatota,c:Thermoplasmata,o:Methanomassiliicoccales,f:Methanomassiliicoccaceae,g:uncultured,s:uncultured_archaeon
Otu97	0	0	0	0	0	0	0	0	0		0	0	0	0	0.0001378	0	0.002191	0.002773	0.002224	d:Archaea,p:Thermoplasmatota,c:Thermoplasmata,o:uncultured,f:uncultured,g:uncultured
Otu1825	0	0	0	0	0	0	0	0	0		0	0	0	0	0	0	0.0002138	0.0002641	0.0003597	d:Archaea,p:Thermoplasmatota,c:Thermoplasmata,o:uncultured,f:uncultured,g:uncultured,s:uncultured_archaeon
Otu6235	0	0	0	0	0	0	0	0	0		0	0	0	0	0	0	0	0	6.54e-05	d:Archaea,p:Thermoplasmatota,c:Thermoplasmata,o:uncultured,f:uncultured,g:uncultured,s:uncultured_archaeon
Otu21468	0	0	0	0	0	0	0	0	0		0	9.622e-05	0	0	0.0001378	9.069e-05	0	0	6.54e-05	d:Archaea,s:uncultured_archaeon
Otu3594	0.0001457	0.000128	0.0001834	0.0001294	0.0001215	0.0001657	9.527e-05	0	0		0	0	0	0	0	0	0	0	0	d:Bacteria
Otu3129	0.000255	0.0001706	0.0001834	0.0003881	0	0	6.351e-05	0.0001547	0		0	0	0	0	0	0	0	0	0	d:Bacteria
Otu847	7.287e-05	0	0	0.0001294	0	0	0	0	0		0	0	0	0	0	0	0	0	0	d:Bacteria
Otu17275	0.0005465	0.0004265	0.0008255	0	0	0	0.0001588	0	0		0	0	0	0	0	0	0	0	0	d:Bacteria
Otu10739	0	0	0	0	0	0	6.351e-05	0	0		0	0	0	0	0	0	0	0	0	d:Bacteria
Otu27703	7.287e-05	0	0	0	0	0	0	0	0		0	0	0	0	0	0	0	0	0	d:Bacteria
Otu3395	0.0002915	8.531e-05	0	0	0	0	9.527e-05	0	0.0003366		0	0	0	0	0	0	0	0	0	d:Bacteria
Otu25297	0.0001093	0	0	0	0	0	0	0	0		0	0	0	0	0	0	0	0	0	d:Bacteria
Otu9808	0.0005101	0.0004265	0.0002752	0.0001294	0.0002431	0.0002209	0.000127	0	0		0	0	0	0	0	0	0	0	0	d:Bacteria
Otu7391	0.0005465	0.0005545	0.0004586	0	0	0	0	0	0		0	0	0	0	0	0	0	0	0	d:Bacteria
Otu14459	7.287e-05	0	0	0	0	0	0	0	0		0	0	0	0	0	0	0	0	0	d:Bacteria
Otu17322	7.287e-05	8.531e-05	0	0	0	0	0	0	0		0	0	0	0	0	0	0	0	0	d:Bacteria
Otu25886	7.287e-05	0	0	0	0.0001215	0	0	0	0		0	0	0	0	0	0	0	0	0	d:Bacteria
Otu5700	0.000255	0.0003412	0	0.0003234	0.0001215	0.0005522	0.0002541	0.0001031	0		0	0	0	0	0	0	0	0	0	d:Bacteria
Otu5338	0	0	0	0	0	0	0	0	0		7.877e-05	0	0	0.0001873	0.0001378	0	0	0	0	d:Bacteria
Otu13665	0.0001093	0	0	0	0.0001215	0	9.527e-05	0	0		0	0	0	0	0	0	0	0	0	d:Bacteria
Otu1438	0	0	0	0	0	0	0	0	0		7.877e-05	9.622e-05	0	0	0.0001378	0.000136	0	0	0	d:Bacteria
Otu14482	7.287e-05	0	0	0	0	0	0	0	0		0	0	0	0	0	0	0	0	0	d:Bacteria
Otu4305	7.287e-05	0	0	0	0	0	0	0	0		0	0	0	0	0	0	0	0	0	d:Bacteria
Otu12976	0.0001822	8.531e-05	0	0	0	0	0	0	0		0	0	0	0	0	0	0	0	0	d:Bacteria
Otu2226	7.287e-05	0	0	0.0001941	0	0.0002209	9.527e-05	0.0001547	0.0006732		0	0	0	0	0	0	0	0	0	d:Bacteria
Otu15179	7.287e-05	0	0	0	0	0	0	0	0		0	0	0	0	0	0	0	0	0	d:Bacteria
Otu7513	7.287e-05	0	0	0	0	0	0	0	0		0	0	0	0	0	0	0	0	0	d:Bacteria
Otu1578	0.0001822	0.0001706	0	0	0	0	9.527e-05	0	0.0003366		0	0	0	0	0	0	0	0	0	d:Bacteria
Otu6929	0.0002186	0.000128	0.0004586	0	0	0	0	0	0		0	0	0	0	0	0	0	0	0	d:Bacteria
Otu5681	0	0	0	0.0001941	0	0.0001657	0	0	0		0	0	0	0	0	0	0	0	0	d:Bacteria
Otu19034	0	0	0	0	0	0.0002209	0	0	0		0	0	0	0	0	0	0	0	0	d:Bacteria
Otu5508	0	0	0	0	0.0001823	0	0	0	0		0	0	0	0	0	0	0	0	0	d:Bacteria
Otu1024	7.287e-05	0.0002133	0	0	0	0	0.0001588	0.0002062	0.0003366		0.0001182	0	0.0002467	0.0001873	0.0001378	0	0	0.000132	6.54e-05	d:Bacteria
Otu1017	0	0	0	0	0	0	0	0	0		0	0	0	0	0	0	0	9.904e-05	0	d:Bacteria
Otu31829	0	0	0.0001834	0	0	0	0	0	0		0	0	0	0	0	0	0	0	0	d:Bacteria
Otu3231	0	8.531e-05	0	0	0.0002431	0	0	0	0		0	0	0	0	0	0	0	0	0	d:Bacteria
Otu9506	0	8.531e-05	0	0	0	0	0	0	0		0	0	0	0	0	0	0	0	0	d:Bacteria
Otu18588	0	0	0	0	0	0	6.351e-05	0	0		0	0	0	0	0	0	0	0	0	d:Bacteria
Otu9221	0	8.531e-05	0	0	0	0	0	0	0		0	0	0	0	0	0	0	0	0	d:Bacteria
Otu10634	0	8.531e-05	0	0	0	0	0	0	0		0	0	0	0	0	0	0	0	0	d:Bacteria
Otu2686	0	0	0	0.0001294	0	0	6.351e-05	0	0		0	0	0	0	0	0	0	0	0	d:Bacteria
Otu16098	0	0	0	0	0.0001215	0	0	0	0		0	0	0	0	0	0	0	0	0	d:Bacteria
Otu17341	0	8.531e-05	0	0	0	0	0	0	0		0	0	0	0	0	0	0	0	0	d:Bacteria
Otu12821	0	8.531e-05	0	0	0	0	0	0	0		0	0	0	0	0	0	0	0	0	d:Bacteria
Otu9489	0	8.531e-05	0	0	0	0	0	0	0		0	0	0	0	0	0	0	0	0	d:Bacteria
Otu5628	0	0	0	0.0001294	0.0001215	0.0001657	0	0	0		0	0	0	0	0	0	0	0	0	d:Bacteria
Otu7306	0	8.531e-05	0	0	0	0	0	0	0		0	0	0	0	0	0	0	0	0	d:Bacteria
Otu26879	0	8.531e-05	0	0	0	0	0	0	0		0	0	0	0	0	0	0	0	0	d:Bacteria
Otu30321	0	0	0	0	0	0	6.351e-05	0	0		0	0	0	0	0	0	0	0	0	d:Bacteria
Otu9497	0	0	0.0001834	0	0	0	6.351e-05	0.0001031	0		0	0	0	0	0	0	0	0	0	d:Bacteria
Otu1058	0	0	0.0001834	0.0001294	0	0.0001657	0.0005399	0.0002062	0.001178		0	0	0	0	0	0	0	0	0	d:Bacteria
Otu5036	0	0	0	0	0	0	0	0	0		0.0001575	0.0001924	0	0	0	0	0	0	0	d:Bacteria
Otu4491	0	0	0	0	0	0	0.000127	0.0001547	0		0	0	0	0	0	0	0	0	0	d:Bacteria
Otu12708	0	0	0	0.0001294	0	0	0	0	0		0	0	0	0	0	0	0	0	0	d:Bacteria
Otu5158	0	0	0.0001834	0	0	0	0	0	0		0	0	0	0	0	0	0	0	0	d:Bacteria
Otu5192	0	0	0.0001834	0	0	0.0001104	0	0	0		0	0	0	0	0	0	0	0	0	d:Bacteria
Otu10045	0	0	0	0	0	0	0	0	0		0.0001182	0	9.87e-05	0	0	0	0	0	0	d:Bacteria
Otu13652	0	0	0	0	0	0	0	0	0		0	0	0.0002467	0	0	0	0	0	0	d:Bacteria
Otu12925	0	0	0	0	0	0	0	0	0		7.877e-05	0	0	0	0	0	0	0	0	d:Bacteria
Otu3295	0	0	0	0	0	0	0	0	0		0.000709	0.0007216	0.0002961	0	0	0.000136	0.0001069	0.0002311	0.0001308	d:Bacteria
Otu9416	0	0	0	0	0	0	0	0	0		7.877e-05	9.622e-05	0.0002467	0	0	0	0	0	0	d:Bacteria
Otu2264	0	0	0	0	0	0	0	0	0		0.0003545	0.0002405	0.000148	0.0002498	0.0002068	0.0003628	0.0001069	9.904e-05	0.0001635	d:Bacteria
Otu11024	0	0	0	0	0	0	0	0	0		0.0003939	9.622e-05	0.0002467	0	0	0	0	0	6.54e-05	d:Bacteria
Otu1434	0	0	0	0	0	0	0	0	0		0	0	0	0.0001249	0.0001378	0.0002267	0	6.602e-05	0	d:Bacteria
Otu4773	0	0	0	0	0	0	0	0	0		0.0002363	0.0001924	9.87e-05	0	0.0002068	0.000136	0	6.602e-05	6.54e-05	d:Bacteria
Otu19540	0	0	0	0	0	0	0	0	0		0.0001182	0	0.0001974	0	0	0	0	0	0	d:Bacteria
Otu9108	0	0	0	0	0	0	0	0	0		7.877e-05	0	0	0	0.0002068	0	0	0	0	d:Bacteria
Otu3917	0	0	0	0	0	0	0	0	0		0.0001182	0.0001924	0	0	0.0001378	0	0.0001069	9.904e-05	0	d:Bacteria
Otu2251	0	0	0	0	0	0	0	0	0		0.0001969	0	0	0.0001249	0	9.069e-05	0.0002672	9.904e-05	9.811e-05	d:Bacteria
Otu5313	0	0	0	0	0	0	0	0	0		0.0001182	9.622e-05	0.0002961	0	0	0	0.0001069	0	0	d:Bacteria
Otu5245	0	0	0	0	0	0	0	0	0		7.877e-05	0	9.87e-05	0	0	0	0	0	0	d:Bacteria
Otu1329	0	0	0	0	0	0	0	0	0		0.0001969	0.0001924	0.0002961	0	0.0002068	9.069e-05	0	0	9.811e-05	d:Bacteria
Otu5011	0	0	0	0	0	0	0	0	0		0.0001182	0	0	0	0	0	0	0	0	d:Bacteria
Otu2429	0	0	0	0	0	0	0	0	0		0.0001575	0.0002887	0.000148	0.0001873	0.0001378	0.000136	0.0005879	0.0002971	0.0001962	d:Bacteria
Otu3441	0	0	0	0	0	0	0	0	0		7.877e-05	0	0.0002467	0	0	0	0	0	0	d:Bacteria
Otu4922	0	0	0	0	0	0	0	0	0		0	9.622e-05	0	0	0.0001378	0	0	0	0	d:Bacteria
Otu19537	0	0	0	0	0	0	0	0	0		7.877e-05	0	0	0	0	0	0	0	0	d:Bacteria
Otu1482	0	0	0	0	0	0	0	0	0		0.0001182	0.0001443	0.0001974	0	0.0003446	0.0004988	0	6.602e-05	6.54e-05	d:Bacteria
Otu2274	0	0	0	0	0	0	0	0	0		0	9.622e-05	0	0	0	0	0	0	0	d:Bacteria
Otu13271	0	0	0	0	0	0	0	0	0		0	0	9.87e-05	0	0	0	0	0	0	d:Bacteria
Otu3303	0	0	0	0	0	0	0	0	0		7.877e-05	0	9.87e-05	0	0	0	0	0	0	d:Bacteria
Otu11130	0	0	0	0	0	0	0	0	0		0.0001182	0.0001443	0.0002467	0	0	0	0	6.602e-05	0	d:Bacteria
Otu11162	0	0	0	0	0	0	0	0	0		0.0001575	0.0001443	0.0002961	0	0	0	0	0	0	d:Bacteria
Otu4947	0	0	0	0	0	0	0	0	0		0	0	0	0	0	0	0.0002138	0.000132	9.811e-05	d:Bacteria
Otu14575	0	0	0	0	0	0	0	0	0		7.877e-05	0	0	0	0	0	0	0	9.811e-05	d:Bacteria
Otu6167	0	0	0	0	0	0	0	0	0		0	0.0002887	0	0	0	0	0	0	0	d:Bacteria
Otu10022	0	0	0	0	0	0	0	0	0		0	0	9.87e-05	0	0	0	0	0	0	d:Bacteria
Otu10283	0	0	0	0	0	0	0	0	0		0	9.622e-05	0	0	0	0	0	0	0	d:Bacteria
Otu4552	0	0	0	0	0	0	0	0	0		0	0.0001443	9.87e-05	0	0	0	0	0	0	d:Bacteria
Otu19335	0	0	0	0	0	0	0	0	0		0	0	0	0	0	0	0	0	6.54e-05	d:Bacteria
Otu9943	0	0	0	0.0001294	0	0.0001104	0	0	0		0	0	0	0	0	9.069e-05	0	6.602e-05	0	d:Bacteria
Otu8936	0	0	0	0	0	0	0	0	0		0	0	0	0.0001873	0	0	0	0	0	d:Bacteria
Otu3361	0	0	0	0	0	0	0	0	0		0	0.0002887	0.000148	0	0	0.000136	0	0	0	d:Bacteria
Otu15566	0	0	0	0	0	0	0	0	0		0	9.622e-05	0	0	0	0	0	0	0	d:Bacteria
Otu15706	0	0	0	0	0	0	0	0	0		0	0	0	0	0	0	0	0	6.54e-05	d:Bacteria
Otu22348	0	0	0	0	0	0	0	0	0		0	0.0001443	0	0	0	0	0	0	0	d:Bacteria
Otu20284	0	0	0	0	0	0	0	0	0		0	0.0001443	9.87e-05	0	0	0	0	0	0	d:Bacteria
Otu4764	0	0	0	0	0	0	0	0	0		0	0	0	0	0	9.069e-05	0	0	0	d:Bacteria
Otu1631	0	0	0	0	0	0	0	0	0		0	9.622e-05	0	0	0	0.0001814	0.0001069	0.0002311	0.0001962	d:Bacteria
Otu12297	0	0	0	0	0	0	0	0	0		0	0	0	0.0001873	0	0	0	0	6.54e-05	d:Bacteria
Otu4747	0	0	0	0	0	0	0	0	0		0	0.0001443	0	0	0	0	0.0001603	0	6.54e-05	d:Bacteria
Otu27117	0	0	0	0	0	0	0	0	0		0	9.622e-05	0	0	0	0	0	0	0	d:Bacteria
Otu24815	0	0	0	0	0	0	0	0	0		0	9.622e-05	0	0	0	0	0	0	0	d:Bacteria
Otu4718	0	0	0	0	0	0	0	0	0		0	0.0001443	0	0	0.0001378	0	0	0	0	d:Bacteria
Otu24809	0	0	0	0	0	0	0	0	0		0	9.622e-05	0	0	0	0	0	0	0	d:Bacteria
Otu8035	0	0	0	0	0	0	0	0	0		0	0	0	0.0001249	0	9.069e-05	0	0	0	d:Bacteria
Otu4182	0	0	0	0	0	0	0	0	0		0	0	0	0	0	0.0001814	0	0.000132	9.811e-05	d:Bacteria
Otu9875	0	0	0	0	0	0	0	0	0		0	9.622e-05	0	0	0	0	0	0	0	d:Bacteria
Otu1192	0	0	0	0	0	0	0	0	0		0	0	0	0	0.0001378	0	0	0	0	d:Bacteria
Otu6605	0	0	0	0	0	0	0	0	0		0	0	0	0	0	0	0	6.602e-05	0	d:Bacteria
Otu13321	0	0	0	0	0	0	0	0	0		0	0	9.87e-05	0	0	0	0	0	0	d:Bacteria
Otu9902	0	0	0	0	0	0	0	0	0		0	0	9.87e-05	0	0	0	0	0	0	d:Bacteria
Otu8798	0	0	0	0	0	0	0	0	0		0	0	9.87e-05	0	0	0	0	0	0	d:Bacteria
Otu21553	0	0	0	0	0	0	0	0	0		0	0	0.000148	0	0	0	0	0	0	d:Bacteria
Otu26933	0	0	0	0.0001294	0	0	0	0	0		0	0	0	0	0	0	0	0	0	d:Bacteria
Otu20398	0	0	0	0	0	0	6.351e-05	0.0001031	0		0	0	0	0	0	0	0	0	0	d:Bacteria
Otu2867	0	0	0	0.0001941	0	0	0	0	0		0	0	0	0	0	0	0	0	0	d:Bacteria
Otu5640	0	0	0	0.0003881	0.0003039	0.0001657	6.351e-05	0	0		0	0	0	0	0	0	0	0	0	d:Bacteria
Otu3568	0	0	0	0.0003234	0	0.0001657	0	0	0		0	0	0	0	0	0	0	0	0	d:Bacteria
Otu471	0	0	0	0	0	0.0001657	6.351e-05	0	0		0	0	0	0	0	0	0	0	0	d:Bacteria
Otu23800	0	0	0	0.0001294	0	0	0	0	0		0	0	0	0	0	0	0	0	0	d:Bacteria
Otu4308	0	0	0	0	0	0.0001657	0	0	0		0	0	0	0	0	0	0	0	0	d:Bacteria
Otu7915	0	0	0	0	0.0001215	0	0	0	0		0	0	0	0	0	0	0	0	0	d:Bacteria
Otu16029	0	0	0	0	0.0001215	0	0	0	0		0	0	0	0	0	0	0	0	0	d:Bacteria
Otu2834	0	0	0	0	0.0001215	0	0	0	0		0	0	0	0	0	0	0	0	0	d:Bacteria
Otu3083	0	0	0	0	0.0001215	0	0	0	0		0	0	0	0	0	0	0	0	0	d:Bacteria
Otu7913	0	0	0	0	0.0001215	0	0	0	0		0	0	0	0	0	0	0	0	0	d:Bacteria
Otu2599	0	0	0	0	0	0	0	0.0001031	0		0	0	0	0	0	0	0	0	0	d:Bacteria
Otu16219	0	0	0	0	0.0001215	0	0	0	0		0	0	0	0	0	0	0	0	0	d:Bacteria
Otu19043	0	0	0	0	0	0.0001104	0	0	0		0	0	0	0	0	0	0	0	0	d:Bacteria
Otu29035	0	0	0	0	0	0.0001104	0	0	0		0	0	0	0	0	0	0	0	0	d:Bacteria
Otu1412	0	0	0	0	0	0	0	0	0		0	0	0	0.0001873	0	0.0001814	0	0	0	d:Bacteria
Otu4575	0	0	0	0	0	0	0	0	0		0	0	0	0.0001873	0	0	0	0	0	d:Bacteria
Otu4527	0	0	0	0	0	0	0	0	0		0	0	0	0.0004371	0	0	0	0.000132	6.54e-05	d:Bacteria
Otu8977	0	0	0	0	0	0	0	0	0		0	0	0	0.0001873	0	9.069e-05	0	0	0	d:Bacteria
Otu16785	0	0	0	0	0	0	0	0	0		0	0	0	0.0002498	0.0002068	0	0	0	0	d:Bacteria
Otu4478	0	0	0	0	0	0	0	0	0		0	0	0	0.0003746	0.0002068	0	0	0	0	d:Bacteria
Otu9058	0	0	0	0	0	0	0	0	0		0	0	0	0.0001873	0	9.069e-05	0	0	0	d:Bacteria
Otu31034	0	0	0	0	0	0	6.351e-05	0	0		0	0	0	0.0001249	0	0	0	0	0	d:Bacteria
Otu17997	0	0	0	0	0	0	0	0	0		0	0	0	0.0001249	0	0	0	0	0	d:Bacteria
Otu18695	0	0	0	0	0	0	0	0	0		0	0	0	0.0001873	0	0	0	0	0	d:Bacteria
Otu4518	0	0	0	0	0	0	0	0	0		0	0	0	0.0001249	0	0	0	0	0	d:Bacteria
Otu623	0	0	0	0	0	0	0	0	0		0	0	0	0	0	0	0	9.904e-05	6.54e-05	d:Bacteria
Otu6511	0	0	0	0	0	0	0	0	0		0	0	0	0	0	0	0	6.602e-05	9.811e-05	d:Bacteria
Otu18807	0	0	0	0	0	0	0	0	0		0	0	0	0	0.0001378	9.069e-05	0	0	0	d:Bacteria
Otu14016	0	0	0	0	0	0	0	0	0		0	0	0	0	0	0	0	6.602e-05	0	d:Bacteria
Otu17621	0	0	0	0	0	0	0	0	0		0	0	0	0	0.0001378	0	0	0	0	d:Bacteria
Otu4168	0	0	0	0	0	0	0	0	0		0	0	0	0	0	0.0002721	0	0.0002311	6.54e-05	d:Bacteria
Otu18061	0	0	0	0	0	0	0	0	0		0	0	0	0	0	0	0	0	9.811e-05	d:Bacteria
Otu24354	0	0	0	0	0	0	0	0	0		0	0	0	0	0	9.069e-05	0	0	0	d:Bacteria
Otu6290	0	0	0	0	0	0	0	0	0		0	0	0	0	0.0002068	0	0	0	0	d:Bacteria
Otu3939	0	0	0	0	0	0	0	0	0		0	0	0	0	0	0	0	6.602e-05	0	d:Bacteria
Otu1397	0	0	0	0	0	0	0	0	0		0	0	0	0	0	0.0004988	0	0	6.54e-05	d:Bacteria
Otu16574	0	0	0	0	0	0	0	0	0		0	0	0	0	0.0001378	0	0	0	0	d:Bacteria
Otu26446	0	0	0	0	0	0	0	0	0		0	0	0	0	0	9.069e-05	0	0	0	d:Bacteria
Otu4230	0	0	0	0	0	0	0	0	0		0	0	0	0	0	0	0	6.602e-05	0	d:Bacteria
Otu12479	0	0	0	0	0	0	0	0	0		0	0	0	0	0	0.000136	0	6.602e-05	0	d:Bacteria
Otu29452	0	0	0	0	0	0	0	0	0		0	0	0	0	0	9.069e-05	0	0	0	d:Bacteria
Otu4079	0	0	0	0	0	0	0	0	0		0	0	0	0	0	0.000136	0	6.602e-05	0	d:Bacteria
Otu2012	0	0	0	0	0	0	0	0	0		0	0	0	0	0	0.0002267	0.0002138	6.602e-05	0.0005559	d:Bacteria
Otu12357	0	0	0	0	0	0	0	0	0		0	0	0	0	0	9.069e-05	0	6.602e-05	0	d:Bacteria
Otu4073	0	0	0	0	0	0	0	0	0		0	0	0	0	0	0.0002267	0	0.0001651	6.54e-05	d:Bacteria
Otu17849	0	0	0	0	0	0	0	0	0		0	0	0	0	0	0.0001814	0	0	0	d:Bacteria
Otu18769	0	0	0	0	0	0	0	0	0		0	0	0	0	0	9.069e-05	0	0	0	d:Bacteria
Otu17695	0	0	0	0	0	0	0	0	0		0	0	0	0	0	9.069e-05	0	0	0	d:Bacteria
Otu30425	0	0	0	0	0	0	0	0	0		0	0	0	0	0	9.069e-05	0	0	0	d:Bacteria
Otu2126	0	0	0	0	0	0	0	0	0		0	0	0	0	0	0	0.0001069	0	0	d:Bacteria
Otu4111	0	0	0	0	0	0	0	0	0		0	0	0	0	0	9.069e-05	0	0	0	d:Bacteria
Otu1424	0	0	0	0	0	0	0	0	0		0	0	0	0	0	0.000136	0	0	0	d:Bacteria
Otu8484	0	0	0	0	0	0	0	0	0		0	0	0	0	0	9.069e-05	0	0	6.54e-05	d:Bacteria
Otu17059	0	0	0	0	0	0	0	0	0		0	0	0	0	0	0	0.0001069	0	0	d:Bacteria
Otu459	0	0	0	0	0	0	0.001366	0.000464	0.004376		0	0	0	0	0	0	0	0	0	d:Bacteria
Otu1233	0	0	0	0	0	0	6.351e-05	0	0		0	0	0	0	0	0	0	0	0	d:Bacteria
Otu12044	0	0	0	0	0	0	0	0.0001547	0		0	0	0	0	0	0	0	0	0	d:Bacteria
Otu20714	0	0	0	0	0	0	6.351e-05	0	0		0	0	0	0	0	0	0	0	0	d:Bacteria
Otu2444	0	0	0	0	0	0	6.351e-05	0	0		0	0	0	0	0	0	0	0	0	d:Bacteria
Otu8659	0	0	0	0	0	0	6.351e-05	0	0		0	0	0	0	0	0	0	0	0	d:Bacteria
Otu20383	0	0	0	0	0	0	9.527e-05	0	0		0	0	0	0	0	0	0	0	0	d:Bacteria
Otu16387	0	0	0	0	0	0	6.351e-05	0	0		0	0	0	0	0	0	0	0	0	d:Bacteria
Otu824	0	0	0	0	0	0	6.351e-05	0	0		0	0	0	0	0	0	0	0	0	d:Bacteria
Otu8756	0	0	0	0	0	0	0.0001588	0	0		0	0	0	0	0	0	0	0	0	d:Bacteria
Otu1829	0	0	0	0	0	0	0.000127	0	0.0003366		0	0	0	0	0	0	0	0	0	d:Bacteria
Otu20373	0	0	0	0	0	0	6.351e-05	0	0		0	0	0	0	0	0	0	0	0	d:Bacteria
Otu16394	0	0	0	0	0	0	0.000127	0.0001547	0		0	0	0	0	0	0	0	0	0	d:Bacteria
Otu29197	0	0	0	0	0	0	6.351e-05	0	0		0	0	0	0	0	0	0	0	0	d:Bacteria
Otu31234	0	0	0	0	0	0	0	0.0001031	0		0	0	0	0	0	0	0	0	0	d:Bacteria
Otu18504	0	0	0	0	0	0	0	0.0001031	0		0	0	0	0	0	0	0	0	0	d:Bacteria
Otu18201	0	0	0	0	0	0	0	0.0001031	0		0	0	0	0	0	0	0	0	0	d:Bacteria
Otu29561	0	0	0	0	0	0	0	0	0		0	0	0	0	0	0	0	6.602e-05	0	d:Bacteria
Otu6680	0	0	0	0	0	0	0	0	0		0	0	0	0	0	0	0.0001069	0.000132	9.811e-05	d:Bacteria
Otu14935	0	0	0	0	0	0	0	0	0		0	0	0	0	0	0	0.0001069	9.904e-05	6.54e-05	d:Bacteria
Otu12585	0	0	0	0	0	0	0	0	0		0	0	0	0	0	0	0.0002138	0.0001981	0.0002289	d:Bacteria
Otu11537	0	0	0	0	0	0	0	0	0		0	0	0	0	0	0	0	6.602e-05	0	d:Bacteria
Otu14977	0	0	0	0	0	0	0	0	0		0	0	0	0	0	0	0	6.602e-05	0	d:Bacteria
Otu12265	0	0	0	0	0	0	0	0	0		0	0	0	0	0	0	0.0001069	0	0.0002616	d:Bacteria
Otu11719	0	0	0	0	0	0	0	0	0		0	0	0	0	0	0	0.0002672	9.904e-05	9.811e-05	d:Bacteria
Otu13879	0	0	0	0	0	0	0	0	0		0	0	0	0	0	0	0.0001069	0.000132	0	d:Bacteria
Otu11774	0	0	0	0	0	0	0	0	0		0	0	0	0	0	0	0.0001069	6.602e-05	0	d:Bacteria
Otu14220	0	0	0	0	0	0	0	0	0		0	0	0	0	0	0	0.0001069	0.0001651	6.54e-05	d:Bacteria
Otu11662	0	0	0	0	0	0	0	0	0		0	0	0	0	0	0	0.0001603	0.0002971	0.0001308	d:Bacteria
Otu15645	0	0	0	0	0	0	0	0	0		0	0	0	0	0	0	0	0	9.811e-05	d:Bacteria
Otu14245	0	0	0	0	0	0	0	0	0		0	0	0	0	0	0	0	0.000132	0	d:Bacteria
Otu6650	0	0	0	0	0	0	0	0	0		0	0	0	0	0	0	0	9.904e-05	0	d:Bacteria
Otu17165	0	0	0	0	0	0	0	0	0		0	0	0	0	0	0	0	6.602e-05	0	d:Bacteria
Otu2684	0	0	0	0	0	0	0	0	0		0	0	0	0	0	0	0	6.602e-05	6.54e-05	d:Bacteria
Otu13743	0	0	0	0	0	0	0	0	0		0	0	0	0	0	0	0	6.602e-05	0	d:Bacteria
Otu13963	0	0	0	0	0	0	0	0	0		0	0	0	0	0	0	0	6.602e-05	9.811e-05	d:Bacteria
Otu6608	0	0	0	0	0	0	0	0	0		0	0	0	0	0	0	0	0	9.811e-05	d:Bacteria
Otu12328	0	0	0	0	0	0	0	0	0		0	0	0	0	0	0	0	0	6.54e-05	d:Bacteria
Otu12214	0	0	0	0	0	0	0	0	0		0	0	0	0	0	0	0	0	6.54e-05	d:Bacteria
Otu14546	0	0	0	0	0	0	0	0	0		0	0	0	0	0	0	0	0	6.54e-05	d:Bacteria
Otu16746	0	0	0	0	0	0	0	0	0		0	0	0	0	0	0	0	0	0.0001308	d:Bacteria
Otu15664	0	0	0	0	0	0	0	0	0		0	0	0	0	0	0	0	0	6.54e-05	d:Bacteria
Otu29768	0	0	0	0	0	0	0	0	0		0	0	0	0	0	0	0	0	6.54e-05	d:Bacteria
Otu28658	0	0	0	0	0	0	0	0	0		0	0	0	0	0	0	0	0	6.54e-05	d:Bacteria
Otu16835	0	0	0	0	0	0	0	0	0		0	0	0	0	0	0	0	0	6.54e-05	d:Bacteria
Otu15352	0	0	0	0	0	0	0	0	0		0	0	0	0	0	0	0	0	6.54e-05	d:Bacteria
Otu17966	0	0	0	0	0	0	0	0	0		0	0	0	0.0001249	0	0	0	0	0	d:Bacteria,f:uncultured,g:uncultured
Otu14332	7.287e-05	0	0	0	0	0	0	0	0		0	0	0	0	0	0	0	0	0	d:Bacteria,g:uncultured
Otu23201	0	0	0.0001834	0	0	0	0	0	0		0	0	0	0	0	0	0	0	0	d:Bacteria,g:uncultured
Otu31674	0	0	0	0	0	0	0	0	0		0	9.622e-05	0	0	0	0	0	0	0	d:Bacteria,g:uncultured
Otu2778	0	0	0	0	0.0001215	0	0	0	0		0	0	0	0	0	0	0	0	0	d:Bacteria,g:uncultured
Otu16318	0.0001093	0	0	0	0	0	0	0	0		0	0	0	0	0	0	0	0	0	d:Bacteria,g:uncultured,s:uncultured_bacterium
Otu26334	0	0	0	0	0	0	0	0	0		0	0	0	0	0	0	0	0	6.54e-05	d:Bacteria,g:uncultured,s:uncultured_bacterium
Otu5127	0.0001822	8.531e-05	0.0001834	0	0.0001215	0	0	0.0001031	0		0	0	0	0	0	0	0	0	0	d:Bacteria,p:Abditibacteriota,c:Abditibacteria,o:Abditibacteriales,f:Abditibacteriaceae,g:Abditibacterium
Otu9047	0	0	0	0	0	0	0	0	0		7.877e-05	0	0	0	0	0	0	0	0	d:Bacteria,p:Acidobacteriota
Otu15988	0	0	0	0	0	0	0	0	0		0	0	0	0.0001249	0	0	0	0	0	d:Bacteria,p:Acidobacteriota
Otu15665	0	0	0	0	0	0	0	0	0		0	0	0	0.0001249	0	0	0	0	0	d:Bacteria,p:Acidobacteriota
Otu7936	0	0	0	0.0001294	0	0.0001657	0	0	0		0	0	0	0	0	0	0	0	0	d:Bacteria,p:Acidobacteriota,c:Acidobacteriae
Otu24717	0	0	0	0.0001294	0	0	0	0	0		0	0	0	0	0	0	0	0	0	d:Bacteria,p:Acidobacteriota,c:Acidobacteriae
Otu14107	0	0	0	0	0	0	0	0.0001031	0		0	0	0	0	0	0	0	0	0	d:Bacteria,p:Acidobacteriota,c:Acidobacteriae
Otu15850	0	8.531e-05	0	0.0001294	0.0002431	0.0002761	0	0	0		0	0	0	0	0	0	0	0	0	d:Bacteria,p:Acidobacteriota,c:Acidobacteriae
Otu4599	0	0	0	0	0.0001215	0	0	0	0		0	0	0	0	0	0	0	0	0	d:Bacteria,p:Acidobacteriota,c:Acidobacteriae
Otu29954	0	8.531e-05	0	0	0	0	0	0	0		0	0	0	0	0	0	0	0	0	d:Bacteria,p:Acidobacteriota,c:Acidobacteriae
Otu16103	0	0	0	0.0001294	0.0001215	0	0	0	0		0	0	0	0	0	0	0	0	0	d:Bacteria,p:Acidobacteriota,c:Acidobacteriae
Otu7264	0	0	0.0001834	0	0	0	6.351e-05	0	0		0	0	0	0	0	0	0	0	0	d:Bacteria,p:Acidobacteriota,c:Acidobacteriae
Otu5087	0	0	0	0	0	0	6.351e-05	0	0		0	0	0	0	0	0	0	0	0	d:Bacteria,p:Acidobacteriota,c:Acidobacteriae
Otu16370	0	0	0	0	0	0	6.351e-05	0	0		0	0	0	0	0	0	0	0	0	d:Bacteria,p:Acidobacteriota,c:Acidobacteriae
Otu2159	0	0	0	0	0	0	0	0	0		0.0002363	0.0003849	0.0004441	0	0	0	0.0002138	0.0002311	9.811e-05	d:Bacteria,p:Acidobacteriota,c:Acidobacteriae
Otu15788	0	0	0	0	0	0	0	0	0		0	0	0	0.0001249	0	0	0	0	0	d:Bacteria,p:Acidobacteriota,c:Acidobacteriae
Otu25597	0	0	0	0	0	0	0	0	0		0	0	0	0	0	9.069e-05	0	0	0	d:Bacteria,p:Acidobacteriota,c:Acidobacteriae
Otu24849	0	0	0	0	0	0	0	0	0		0	9.622e-05	0	0	0	0	0	0	0	d:Bacteria,p:Acidobacteriota,c:Acidobacteriae
Otu4389	0	0	0	0.0001294	0	0.0001104	0	0	0		0	0	0	0	0	0	0	0	0	d:Bacteria,p:Acidobacteriota,c:Acidobacteriae
Otu3526	0	0	0	0.0001941	0	0	0	0	0		0	0	0	0	0	0	0	0	0	d:Bacteria,p:Acidobacteriota,c:Acidobacteriae
Otu3574	0	0	0	0.0001294	0	0	0	0	0		0	0	0	0	0	0	0	0	0	d:Bacteria,p:Acidobacteriota,c:Acidobacteriae
Otu21415	0	0	0	0	0.0001215	0	0	0	0		0	0	0	0	0	0	0	0	0	d:Bacteria,p:Acidobacteriota,c:Acidobacteriae
Otu5363	0	0	0	0	0	0.0001104	0	0	0		0	0	0	0	0	0	0	0	0	d:Bacteria,p:Acidobacteriota,c:Acidobacteriae
Otu16160	0	0	0	0	0	0.0001104	0	0	0		0	0	0	0	0	0	0	0	0	d:Bacteria,p:Acidobacteriota,c:Acidobacteriae
Otu7848	0	0	0	0	0	0.0001104	0	0	0		0	0	0	0	0	0	0	0	0	d:Bacteria,p:Acidobacteriota,c:Acidobacteriae
Otu3994	0	0	0	0	0	0	0	0	0		0	0	0	0.0007493	0.0005513	9.069e-05	0	0	0	d:Bacteria,p:Acidobacteriota,c:Acidobacteriae
Otu17951	0	0	0	0	0	0	0	0	0		0	0	0	0.0001249	0	0	0	0	0	d:Bacteria,p:Acidobacteriota,c:Acidobacteriae
Otu12376	0	0	0	0	0	0	0	0	0		0	0	0	0	0	0	0	6.602e-05	0	d:Bacteria,p:Acidobacteriota,c:Acidobacteriae
Otu3831	0	0	0	0	0	0	0	0	0		0	0	0	0.0001873	0.0004135	0	0	0	0	d:Bacteria,p:Acidobacteriota,c:Acidobacteriae
Otu1885	0	0	0	0	0	0	0	0.0001031	0		0	0	0	0	0	0	0	0	0	d:Bacteria,p:Acidobacteriota,c:Acidobacteriae
Otu31509	0	0	0	0	0	0	6.351e-05	0	0		0	0	0	0	0	0	0	0	0	d:Bacteria,p:Acidobacteriota,c:Acidobacteriae
Otu16778	0	0	0	0	0	0	0	0	0		0	0	0	0	0	0	0.0002138	0.0002971	0.0002943	d:Bacteria,p:Acidobacteriota,c:Acidobacteriae
Otu13789	0	0	0	0	0	0	0	0	0		0	0	0	0	0	0	0	6.602e-05	0	d:Bacteria,p:Acidobacteriota,c:Acidobacteriae
Otu2183	0	0	0	0	0	0	0	0	0		0	0	9.87e-05	0	0	0	0.0002138	0.0003301	0.0003597	d:Bacteria,p:Acidobacteriota,c:Acidobacteriae,o:Acidobacteriae,f:Acidobacteriae,g:Paludibaculum
Otu27453	0	0	0	0	0	0	0	0	0		0	0	0	0	0	0	0.0004276	0.0002311	0.0004905	d:Bacteria,p:Acidobacteriota,c:Acidobacteriae,o:Acidobacteriae,f:Acidobacteriae,g:Paludibaculum
Otu1963	0	0	0	0	0	0	0	0	0		0	0	0	0	0	0	0.0001069	0	0	d:Bacteria,p:Acidobacteriota,c:Acidobacteriae,o:Acidobacteriae,f:Acidobacteriae,g:Paludibaculum
Otu38	0.0001822	0	0	0.0001941	0	0	0	0	0		0.004333	0.006543	0.005083	0.01499	0.01144	0.01637	0.00326	0.002575	0.003401	d:Bacteria,p:Acidobacteriota,c:Acidobacteriae,o:Acidobacteriae,f:Acidobacteriae,g:Paludibaculum,s:uncultured_bacterium
Otu5240	0	0	0	0	0	0	0	0	0		7.877e-05	0	9.87e-05	0	0	0	0	0	0	d:Bacteria,p:Acidobacteriota,c:Acidobacteriae,o:Acidobacteriae,f:Acidobacteriae,g:Paludibaculum,s:uncultured_bacterium
Otu3205	7.287e-05	0	0	0	0.0001823	0	6.351e-05	0.0001031	0		0	0	0	0	0	0	0	0	0	d:Bacteria,p:Acidobacteriota,c:Acidobacteriae,o:Acidobacteriales
Otu17029	0	0	0	0	0	0	0	0	0		0.0001182	0.0002405	0	0.002498	0.001585	0.001315	0.0004276	0.0003961	0.0004905	d:Bacteria,p:Acidobacteriota,c:Acidobacteriae,o:Acidobacteriales
Otu5275	0	0	0	0	0	0	0	0	0		7.877e-05	0	0	0	0	0	0	0	0	d:Bacteria,p:Acidobacteriota,c:Acidobacteriae,o:Acidobacteriales
Otu32048	0	0	0	0	0	0	0	0	0		0	0	9.87e-05	0	0	0	0	0	0	d:Bacteria,p:Acidobacteriota,c:Acidobacteriae,o:Acidobacteriales
Otu5813	0	0	0	0	0	0	0	0	0		0	0	9.87e-05	0	0	0	0	0	0	d:Bacteria,p:Acidobacteriota,c:Acidobacteriae,o:Acidobacteriales
Otu4760	0	0	0	0	0	0	0	0	0		0	9.622e-05	0	0	0	0	0	0	0	d:Bacteria,p:Acidobacteriota,c:Acidobacteriae,o:Acidobacteriales
Otu2923	0	0	0	0.0001941	0	0.0001657	0	0	0		0	0	0	0	0	0	0	0	0	d:Bacteria,p:Acidobacteriota,c:Acidobacteriae,o:Acidobacteriales
Otu30361	0	0	0	0	0	0	0	0	0		0	0	0	0	0.0001378	0	0	0	0	d:Bacteria,p:Acidobacteriota,c:Acidobacteriae,o:Acidobacteriales
Otu243	0.001166	0.001152	0.0005503	0.002652	0.002552	0.002651	0.004541	0.006702	0.00202		0	0	0	0	0	0	0	0	0	d:Bacteria,p:Acidobacteriota,c:Acidobacteriae,o:Acidobacteriales,f:Acidobacteriaceae_(Subgroup_1)
Otu10561	0.0001457	0.0002133	0	0	0	0	9.527e-05	0	0		0	0	0	0	0	0	0	0	0	d:Bacteria,p:Acidobacteriota,c:Acidobacteriae,o:Acidobacteriales,f:Acidobacteriaceae_(Subgroup_1)
Otu19318	7.287e-05	0	0	0	0	0	0	0	0		0	0	0	0	0	0	0	0	0	d:Bacteria,p:Acidobacteriota,c:Acidobacteriae,o:Acidobacteriales,f:Acidobacteriaceae_(Subgroup_1)
Otu304	0.000255	0.0002559	0.0002752	0.0009056	0.0007293	0.001104	0.002445	0.003403	0.00202		0	0	0	0	0	0	0	0	0	d:Bacteria,p:Acidobacteriota,c:Acidobacteriae,o:Acidobacteriales,f:Acidobacteriaceae_(Subgroup_1)
Otu1593	0	0	0	0	0	0	0	0.0001031	0		0	0	0	0	0	0	0	0	0	d:Bacteria,p:Acidobacteriota,c:Acidobacteriae,o:Acidobacteriales,f:Acidobacteriaceae_(Subgroup_1)
Otu159	7.287e-05	0	0	0.0001294	0	0.0002209	0	0.0001031	0		0.000512	0.0007697	0.0008883	0.004933	0.002136	0.002857	0.001924	0.001519	0.001733	d:Bacteria,p:Acidobacteriota,c:Acidobacteriae,o:Acidobacteriales,f:Acidobacteriaceae_(Subgroup_1)
Otu4441	7.287e-05	0	0	0	0	0	0	0	0		0	0.0002405	0.0004441	0.0008741	0	0.0001814	0.0001603	0.000132	0	d:Bacteria,p:Acidobacteriota,c:Acidobacteriae,o:Acidobacteriales,f:Acidobacteriaceae_(Subgroup_1)
Otu7857	0	0	0	0.0001294	0	0	0	0	0		0	0	0	0	0	0	0	0	0	d:Bacteria,p:Acidobacteriota,c:Acidobacteriae,o:Acidobacteriales,f:Acidobacteriaceae_(Subgroup_1)
Otu861	7.287e-05	0	0	0.0001294	0	0	0.0007622	0.002372	0.0006732		0	0	0	0	0	0	0	0	0	d:Bacteria,p:Acidobacteriota,c:Acidobacteriae,o:Acidobacteriales,f:Acidobacteriaceae_(Subgroup_1)
Otu25136	0	0	0	0	0.0001823	0	0	0	0		0	0	0	0	0	0	0	0	0	d:Bacteria,p:Acidobacteriota,c:Acidobacteriae,o:Acidobacteriales,f:Acidobacteriaceae_(Subgroup_1)
Otu1078	7.287e-05	0	0	0	0	0.0001104	0.0005081	0.0002578	0		0	0	0	0	0	0	0	0	0	d:Bacteria,p:Acidobacteriota,c:Acidobacteriae,o:Acidobacteriales,f:Acidobacteriaceae_(Subgroup_1)
Otu3049	0	8.531e-05	0	0.0001294	0.0001215	0.0002761	6.351e-05	0	0		0	0	0	0	0	0	0	0	0	d:Bacteria,p:Acidobacteriota,c:Acidobacteriae,o:Acidobacteriales,f:Acidobacteriaceae_(Subgroup_1)
Otu1700	0	0	0	0	0	0	6.351e-05	0	0		0	0	0	0	0	0	0	0	0	d:Bacteria,p:Acidobacteriota,c:Acidobacteriae,o:Acidobacteriales,f:Acidobacteriaceae_(Subgroup_1)
Otu20403	0	0	0	0	0	0	6.351e-05	0	0		0	0	0	0	0	0	0	0	0	d:Bacteria,p:Acidobacteriota,c:Acidobacteriae,o:Acidobacteriales,f:Acidobacteriaceae_(Subgroup_1)
Otu19168	0	0	0	0	0	0	6.351e-05	0	0		0	0	0	0	0	0	0	0	0	d:Bacteria,p:Acidobacteriota,c:Acidobacteriae,o:Acidobacteriales,f:Acidobacteriaceae_(Subgroup_1)
Otu21408	0	0	0	0	0.0001215	0	0	0	0		0	0	0	0	0	0	0	0	0	d:Bacteria,p:Acidobacteriota,c:Acidobacteriae,o:Acidobacteriales,f:Acidobacteriaceae_(Subgroup_1)
Otu1563	0	0	0	0	0	0	6.351e-05	0	0		0	0	0	0	0	0	0	0	0	d:Bacteria,p:Acidobacteriota,c:Acidobacteriae,o:Acidobacteriales,f:Acidobacteriaceae_(Subgroup_1)
Otu11849	0	0	0	0	0	0	6.351e-05	0	0		0	0	0	0	0	0	0	0	0	d:Bacteria,p:Acidobacteriota,c:Acidobacteriae,o:Acidobacteriales,f:Acidobacteriaceae_(Subgroup_1)
Otu20489	0	0	0	0	0	0	0	0.0001031	0		0	0	0	0	0	0	0	0	0	d:Bacteria,p:Acidobacteriota,c:Acidobacteriae,o:Acidobacteriales,f:Acidobacteriaceae_(Subgroup_1)
Otu2072	0	0	0	0	0	0	0	0	0		0	0	0	0	0	0	0	0	6.54e-05	d:Bacteria,p:Acidobacteriota,c:Acidobacteriae,o:Acidobacteriales,f:Acidobacteriaceae_(Subgroup_1)
Otu165	0.0003279	0.0008104	0.0005503	0.0007762	0.0004862	0.0008283	0.002763	0.001856	0.00202		0	0.0001443	9.87e-05	0.0001873	0.0001378	0.000136	0	0	0	d:Bacteria,p:Acidobacteriota,c:Acidobacteriae,o:Acidobacteriales,f:Acidobacteriaceae_(Subgroup_1),g:Acidicapsa
Otu336	0.0006194	0.0008104	0.0009172	0.001682	0.001519	0.002706	0.001207	0.002114	0.002693		0	0	0	0	0	0	0	0	0	d:Bacteria,p:Acidobacteriota,c:Acidobacteriae,o:Acidobacteriales,f:Acidobacteriaceae_(Subgroup_1),g:Acidipila-Silvibacterium
Otu330	0.001785	0.002261	0.004036	0.002523	0.001459	0.002706	0.003239	0.005774	0.00101		0	0	9.87e-05	0.0001873	0	0	0	0	0	d:Bacteria,p:Acidobacteriota,c:Acidobacteriae,o:Acidobacteriales,f:Acidobacteriaceae_(Subgroup_1),g:Acidipila-Silvibacterium,s:uncultured_bacterium
Otu20493	0	0	0.0001834	0	0	0	0.0002223	0.0001547	0		0	0	0	0	0	0	0	0	0	d:Bacteria,p:Acidobacteriota,c:Acidobacteriae,o:Acidobacteriales,f:Acidobacteriaceae_(Subgroup_1),g:Granulicella
Otu1149	0	0	0	0	0	0	6.351e-05	0	0		0	0	0	0	0	0	0	0	0	d:Bacteria,p:Acidobacteriota,c:Acidobacteriae,o:Acidobacteriales,f:Acidobacteriaceae_(Subgroup_1),g:Granulicella
Otu8519	0	0	0	0	0	0	6.351e-05	0	0		0	0	0	0	0	0	0	0	0	d:Bacteria,p:Acidobacteriota,c:Acidobacteriae,o:Acidobacteriales,f:Acidobacteriaceae_(Subgroup_1),g:Granulicella
Otu1753	0	0	0	0	0	0	6.351e-05	0	0		0	0	0	0	0	0	0	0	0	d:Bacteria,p:Acidobacteriota,c:Acidobacteriae,o:Acidobacteriales,f:Acidobacteriaceae_(Subgroup_1),g:Granulicella
Otu35	0.001166	0.001322	0.001284	0.003946	0.003707	0.003589	0.002287	0.00366	0.003366		0	9.622e-05	0	0	0	0	0	0	0	d:Bacteria,p:Acidobacteriota,c:Acidobacteriae,o:Acidobacteriales,f:Acidobacteriaceae_(Subgroup_1),g:Granulicella,s:uncultured_Acidobacteria
Otu230	0.0004372	0.0003839	0.0003669	0.001294	0.002188	0.002595	0.002763	0.002732	0.002861		0	0	0	0	0	0	0	0	0	d:Bacteria,p:Acidobacteriota,c:Acidobacteriae,o:Acidobacteriales,f:Acidobacteriaceae_(Subgroup_1),g:Granulicella,s:uncultured_Acidobacteria
Otu229	0.002077	0.002602	0.002018	0.00621	0.008265	0.009664	0.007272	0.008094	0.005049		0	0	0	0.0001249	0.0002068	0	0	9.904e-05	0	d:Bacteria,p:Acidobacteriota,c:Acidobacteriae,o:Acidobacteriales,f:Acidobacteriaceae_(Subgroup_1),g:Granulicella,s:uncultured_bacterium
Otu7896	0	8.531e-05	0	0	0	0.0001657	0	0	0		0	0	0	0	0	0	0	0	0	d:Bacteria,p:Acidobacteriota,c:Acidobacteriae,o:Acidobacteriales,f:Acidobacteriaceae_(Subgroup_1),g:Granulicella,s:uncultured_bacterium
Otu125	0.005028	0.004393	0.003944	0.006081	0.004923	0.005577	0.004319	0.006702	0.003871		0.0003151	0.0006254	0.0002467	0.0001249	0.0001378	0.000136	0.0002672	0.0001651	0.0002289	d:Bacteria,p:Acidobacteriota,c:Acidobacteriae,o:Acidobacteriales,f:Acidobacteriaceae_(Subgroup_1),g:Occallatibacter
Otu17543	7.287e-05	0	0	0	0	0	0	0	0		0	0	0	0	0	0	0	0	0	d:Bacteria,p:Acidobacteriota,c:Acidobacteriae,o:Acidobacteriales,f:Acidobacteriaceae_(Subgroup_1),g:Occallatibacter
Otu10450	0	0	0	0	0	0	0	0	0		0	0	0	0.0001873	0	0	0	0	0	d:Bacteria,p:Acidobacteriota,c:Acidobacteriae,o:Acidobacteriales,f:Acidobacteriaceae_(Subgroup_1),g:Occallatibacter
Otu5065	0	8.531e-05	0	0	0	0	0	0	0		0	0	0	0	0	0	0	0	0	d:Bacteria,p:Acidobacteriota,c:Acidobacteriae,o:Acidobacteriales,f:Acidobacteriaceae_(Subgroup_1),g:Occallatibacter
Otu11045	0	0	0	0	0	0	0	0	0		7.877e-05	9.622e-05	0	0	0	0	0	0	0	d:Bacteria,p:Acidobacteriota,c:Acidobacteriae,o:Acidobacteriales,f:Acidobacteriaceae_(Subgroup_1),g:Occallatibacter
Otu2260	0	0	0	0	0	0	0	0	0		0	9.622e-05	0	0	0	0	0	0	0	d:Bacteria,p:Acidobacteriota,c:Acidobacteriae,o:Acidobacteriales,f:Acidobacteriaceae_(Subgroup_1),g:Occallatibacter
Otu3348	0	0	0	0	0	0	0	0	0		0	0	0	0	0	0	0	6.602e-05	0	d:Bacteria,p:Acidobacteriota,c:Acidobacteriae,o:Acidobacteriales,f:Acidobacteriaceae_(Subgroup_1),g:Occallatibacter
Otu52	0.006667	0.008189	0.006604	0.008927	0.007657	0.008615	0.003493	0.003867	0.004376		0.008074	0.007072	0.01081	0.003059	0.002757	0.003537	0.003421	0.003433	0.003434	d:Bacteria,p:Acidobacteriota,c:Acidobacteriae,o:Acidobacteriales,f:Acidobacteriaceae_(Subgroup_1),g:Occallatibacter,s:uncultured_Acidobacteria
Otu69	0.002295	0.002005	0.002385	0.002199	0.001641	0.003368	0.00162	0.001237	0.001683		0.01631	0.007697	0.0153	0.004433	0.001792	0.003446	0.005772	0.006074	0.00533	d:Bacteria,p:Acidobacteriota,c:Acidobacteriae,o:Acidobacteriales,f:Acidobacteriaceae_(Subgroup_1),g:Occallatibacter,s:uncultured_bacterium
Otu242	0	0	0	0	0	0	0	0	0		0	0	0	0.0002498	0.0002068	0.0007709	0	0	0	d:Bacteria,p:Acidobacteriota,c:Acidobacteriae,o:Acidobacteriales,f:Acidobacteriaceae_(Subgroup_1),g:uncultured,s:uncultured_Acidobacteriaceae
Otu26031	0.0002915	0.0001706	0	0	0	0	0	0	0.0005049		0	0	0	0	0	0	0	0	0	d:Bacteria,p:Acidobacteriota,c:Acidobacteriae,o:Acidobacteriales,f:Acidobacteriaceae_(Subgroup_1),s:uncultured_bacterium
Otu2753	0.0001457	0.000128	0	0	0	0	0	0	0		0	0	0	0	0	0	0	0	0	d:Bacteria,p:Acidobacteriota,c:Acidobacteriae,o:Acidobacteriales,f:Acidobacteriaceae_(Subgroup_1),s:uncultured_bacterium
Otu3384	0	0	0	0	0	0	0	0	0		0	0	9.87e-05	0.0002498	0	0.000136	0	0	0	d:Bacteria,p:Acidobacteriota,c:Acidobacteriae,o:Acidobacteriales,f:Acidobacteriaceae_(Subgroup_1),s:uncultured_bacterium
Otu3607	0	0	0	0	0	0	0	0	0		0	0.0001443	0.0001974	0	0	0	0	0	0	d:Bacteria,p:Acidobacteriota,c:Acidobacteriae,o:Acidobacteriales,f:Acidobacteriaceae_(Subgroup_1),s:uncultured_bacterium
Otu3097	0	0	0	0	0	0.0001104	0	0	0		0	0	0	0	0	0	0	0	0	d:Bacteria,p:Acidobacteriota,c:Acidobacteriae,o:Acidobacteriales,f:Acidobacteriaceae_(Subgroup_1),s:uncultured_bacterium
Otu70	0.0002186	0	0.0003669	0.0006469	0.0003039	0.0003865	0	0	0.0008415		0.004136	0.004907	0.005231	0.02248	0.009442	0.01057	0.00326	0.002971	0.003172	d:Bacteria,p:Acidobacteriota,c:Acidobacteriae,o:Acidobacteriales,f:Koribacteraceae,g:Candidatus_Koribacter
Otu24917	0	0	0	0	0	0	0	0	0		7.877e-05	0	9.87e-05	0	0	0	0	9.904e-05	6.54e-05	d:Bacteria,p:Acidobacteriota,c:Acidobacteriae,o:Acidobacteriales,f:Koribacteraceae,g:Candidatus_Koribacter
Otu3801	0	0	0	0	0	0	0	0	0		0	9.622e-05	0	0.0003746	0.0001378	0.0002721	0	0	0	d:Bacteria,p:Acidobacteriota,c:Acidobacteriae,o:Acidobacteriales,f:Koribacteraceae,g:Candidatus_Koribacter
Otu9008	0	0	0	0	0	0	0	0	0		0	0	0	0.0001249	0	9.069e-05	0.0001069	0	0	d:Bacteria,p:Acidobacteriota,c:Acidobacteriae,o:Acidobacteriales,f:Koribacteraceae,g:Candidatus_Koribacter
Otu161	0.000255	0.0003839	0.001467	0	0	0	9.527e-05	0.0001547	0.0003366		0.0006302	0.0006735	0.0006909	0.006618	0.003515	0.004353	0.0006948	0.0005942	0.000654	d:Bacteria,p:Acidobacteriota,c:Acidobacteriae,o:Acidobacteriales,f:Koribacteraceae,g:Candidatus_Koribacter,s:uncultured_bacterium
Otu17690	0	0	0.000642	0	0	0	0	0	0		0	0	0.000148	0.0004995	0.0008959	0.0006802	0	0	0	d:Bacteria,p:Acidobacteriota,c:Acidobacteriae,o:Acidobacteriales,f:Koribacteraceae,g:Candidatus_Koribacter,s:uncultured_bacterium
Otu120	0.01111	0.01083	0.007154	0.004463	0.004072	0.003258	0.002985	0.0007218	0.004544		0.0004333	0.0003368	0.000148	0.0001873	0	9.069e-05	0	0.0002641	9.811e-05	d:Bacteria,p:Acidobacteriota,c:Acidobacteriae,o:Acidobacteriales,f:uncultured,g:uncultured
Otu25146	7.287e-05	0	0	0	0	0	9.527e-05	0	0		0	0	0	0	0	0	0	0	0	d:Bacteria,p:Acidobacteriota,c:Acidobacteriae,o:Acidobacteriales,f:uncultured,g:uncultured
Otu46	0.003862	0.003327	0.002201	0.001747	0.001459	0.002209	0.001143	0.000464	0.003534		0	0	0	0	0	0	0.0001603	0.0002311	0.0001962	d:Bacteria,p:Acidobacteriota,c:Acidobacteriae,o:Acidobacteriales,f:uncultured,g:uncultured
Otu10503	7.287e-05	0	0	0	0	0	0	0	0		0	0	0	0	0	0	0	0	0	d:Bacteria,p:Acidobacteriota,c:Acidobacteriae,o:Acidobacteriales,f:uncultured,g:uncultured
Otu6393	0.0002186	0.0001706	0.0001834	0	0	0	0	0	0		0	0	0	0	0	0	0	0	0	d:Bacteria,p:Acidobacteriota,c:Acidobacteriae,o:Acidobacteriales,f:uncultured,g:uncultured
Otu26700	0	0	0	0	0	0	0	0	0		7.877e-05	0.0001443	0.0001974	0	0	0	0	6.602e-05	0	d:Bacteria,p:Acidobacteriota,c:Acidobacteriae,o:Acidobacteriales,f:uncultured,g:uncultured
Otu3662	0.0001093	0	0	0.0001294	0	0	0	0	0		0	0	0	0	0	0	0	0	0	d:Bacteria,p:Acidobacteriota,c:Acidobacteriae,o:Acidobacteriales,f:uncultured,g:uncultured
Otu78	0	0	0	0	0.0001215	0.0001104	0	0	0		0.001733	0.002021	0.00148	0	0.0002068	0.0004535	0.0005345	0.0007593	0.0005886	d:Bacteria,p:Acidobacteriota,c:Acidobacteriae,o:Acidobacteriales,f:uncultured,g:uncultured
Otu20	7.287e-05	8.531e-05	0	0.0003881	0.0002431	0.0002209	0.0006669	0.0003609	0.0006732		0.002836	0.002357	0.001629	0.02835	0.02633	0.01986	0.00139	0.0008913	0.0009157	d:Bacteria,p:Acidobacteriota,c:Acidobacteriae,o:Acidobacteriales,f:uncultured,g:uncultured
Otu23680	7.287e-05	0	0	0	0	0	0	0	0		0	0	0	0	0	0	0	0	0	d:Bacteria,p:Acidobacteriota,c:Acidobacteriae,o:Acidobacteriales,f:uncultured,g:uncultured
Otu2976	0	0	0	0.0001294	0	0	0	0	0		0	0	0	0	0	0	0	0	0	d:Bacteria,p:Acidobacteriota,c:Acidobacteriae,o:Acidobacteriales,f:uncultured,g:uncultured
Otu24440	0	8.531e-05	0	0	0	0	0	0	0		0	0	0	0	0	0	0	0	0	d:Bacteria,p:Acidobacteriota,c:Acidobacteriae,o:Acidobacteriales,f:uncultured,g:uncultured
Otu5145	0	0	0.0002752	0	0	0	0	0	0		0	0	0	0	0	0	0	0	0	d:Bacteria,p:Acidobacteriota,c:Acidobacteriae,o:Acidobacteriales,f:uncultured,g:uncultured
Otu256	0	0	0	0	0	0	0	0	0		0.001182	0.0002887	0.00153	0.0001249	0	0	0.001924	0.002905	0.001635	d:Bacteria,p:Acidobacteriota,c:Acidobacteriae,o:Acidobacteriales,f:uncultured,g:uncultured
Otu4225	0	0	0	0	0	0	0	0	0		7.877e-05	0	0	0	0	9.069e-05	0	0	0	d:Bacteria,p:Acidobacteriota,c:Acidobacteriae,o:Acidobacteriales,f:uncultured,g:uncultured
Otu8826	0	0	0	0	0	0	0	0	0		7.877e-05	0	0	0.0001873	0.0001378	0.0002267	0	0	0	d:Bacteria,p:Acidobacteriota,c:Acidobacteriae,o:Acidobacteriales,f:uncultured,g:uncultured
Otu10350	0	0	0	0	0	0	0	0	0		7.877e-05	0	0	0	0	0	0	0	0	d:Bacteria,p:Acidobacteriota,c:Acidobacteriae,o:Acidobacteriales,f:uncultured,g:uncultured
Otu10075	0	0	0	0	0	0	0	0	0		0	0	9.87e-05	0	0	0	0	0	0	d:Bacteria,p:Acidobacteriota,c:Acidobacteriae,o:Acidobacteriales,f:uncultured,g:uncultured
Otu12039	0	0	0	0	0	0	0.000127	0	0		0	0	0	0	0	0	0	0	0	d:Bacteria,p:Acidobacteriota,c:Acidobacteriae,o:Acidobacteriales,f:uncultured,g:uncultured
Otu8014	0	0	0	0	0	0	0	0	0		0	0	0	0	0.0002757	0.000136	0	0	0	d:Bacteria,p:Acidobacteriota,c:Acidobacteriae,o:Acidobacteriales,f:uncultured,g:uncultured
Otu16477	0	0	0	0	0	0	0	0	0		0	0	0	0	0	9.069e-05	0	0	0	d:Bacteria,p:Acidobacteriota,c:Acidobacteriae,o:Acidobacteriales,f:uncultured,g:uncultured
Otu11648	0	0	0	0	0	0	0	0	0		0	0	0	0	0	0	0.0001069	0	0	d:Bacteria,p:Acidobacteriota,c:Acidobacteriae,o:Acidobacteriales,f:uncultured,g:uncultured
Otu426	0.004372	0.002943	0.01027	0.0005822	0.0003646	0.0007179	0.008638	0.008146	0.003366		0.001221	0.001299	0.00153	0.0007493	0.000827	0.0003628	0.000481	0.0004292	0.0004905	d:Bacteria,p:Acidobacteriota,c:Acidobacteriae,o:Acidobacteriales,f:uncultured,g:uncultured,s:uncultured_bacterium
Otu16	0.02722	0.02056	0.01834	0.01287	0.01009	0.01392	0.007241	0.001908	0.01279		0.0006302	0.000433	0.0003454	0.0006868	0.0006203	0	0.0003741	0.0003631	0.0003924	d:Bacteria,p:Acidobacteriota,c:Acidobacteriae,o:Acidobacteriales,f:uncultured,g:uncultured,s:uncultured_bacterium
Otu83	0.001239	0.0005118	0.0008255	0.0007116	0.0003039	0.0001104	0.0001588	0.0002062	0.0005049		0.01036	0.01025	0.008537	0.001748	0.002963	0.002812	0.0006414	0.0002971	0.0008176	d:Bacteria,p:Acidobacteriota,c:Acidobacteriae,o:Acidobacteriales,f:uncultured,g:uncultured,s:uncultured_bacterium
Otu7598	7.287e-05	0	0	0	0	0	0	0	0		0	0	0	0	0	0	0	0	0	d:Bacteria,p:Acidobacteriota,c:Acidobacteriae,o:Acidobacteriales,f:uncultured,g:uncultured,s:uncultured_bacterium
Otu5108	0.0001457	0	0	0	0	0	0	0	0		0	0	0	0	0	0	0	0	0	d:Bacteria,p:Acidobacteriota,c:Acidobacteriae,o:Acidobacteriales,f:uncultured,g:uncultured,s:uncultured_bacterium
Otu13075	7.287e-05	0	0	0	0	0	0	0	0		0.0009847	0.0004811	0.0004935	0.0004995	0.0006892	0.000136	0.0002672	0.0002641	9.811e-05	d:Bacteria,p:Acidobacteriota,c:Acidobacteriae,o:Acidobacteriales,f:uncultured,g:uncultured,s:uncultured_bacterium
Otu153	0	0	0	0	0	0	0	0	0		0	0	0	0	0	0	0	9.904e-05	9.811e-05	d:Bacteria,p:Acidobacteriota,c:Acidobacteriae,o:Acidobacteriales,f:uncultured,g:uncultured,s:uncultured_bacterium
Otu271	0	0	0	0	0	0	0	0	0		0.001536	0.0008179	0.001629	0.002747	0.002481	0.004943	0.001657	0.001221	0.0008503	d:Bacteria,p:Acidobacteriota,c:Acidobacteriae,o:Acidobacteriales,f:uncultured,g:uncultured,s:uncultured_bacterium
Otu5061	0	0	0	0	0	0	0	0	0		0.0001575	0	9.87e-05	0	0	0	0	0	0	d:Bacteria,p:Acidobacteriota,c:Acidobacteriae,o:Acidobacteriales,f:uncultured,g:uncultured,s:uncultured_bacterium
Otu4925	0	0	0	0	0	0	0	0	0		0	9.622e-05	0	0	0	0	0	0	0	d:Bacteria,p:Acidobacteriota,c:Acidobacteriae,o:Acidobacteriales,f:uncultured,g:uncultured,s:uncultured_bacterium
Otu13031	0	0	0	0	0.0001215	0	0	0	0		0	0	0	0	0	0	0	0	0	d:Bacteria,p:Acidobacteriota,c:Acidobacteriae,o:Acidobacteriales,g:uncultured,s:uncultured_bacterium
Otu18042	0	0	0	0	0	0	0	0	0		0	0	0	0.0001249	0	0	0	0	0	d:Bacteria,p:Acidobacteriota,c:Acidobacteriae,o:Acidobacteriales,g:uncultured,s:uncultured_bacterium
Otu8845	0	0	0	0	0	0	0	0	0		0	0	0	0	0.0001378	0	0	0	0	d:Bacteria,p:Acidobacteriota,c:Acidobacteriae,o:Acidobacteriales,g:uncultured,s:uncultured_bacterium
Otu22564	0	0	0	0	0	0	0	0	0		0	0	0	0.0001249	0	0	0	0	6.54e-05	d:Bacteria,p:Acidobacteriota,c:Acidobacteriae,o:Acidobacteriales,s:uncultured_bacterium
Otu18120	0	0	0	0	0	0	0	0	0		0	0.0001924	9.87e-05	0.0002498	0.0007581	0.0002267	0	0	0	d:Bacteria,p:Acidobacteriota,c:Acidobacteriae,o:Acidobacteriales,s:uncultured_bacterium
Otu3302	0	0	0	0	0	0	0	0	0		0	0	0	0.0001249	0.0002068	0	0	0	0	d:Bacteria,p:Acidobacteriota,c:Acidobacteriae,o:Acidobacteriales,s:uncultured_bacterium
Otu727	0	0	0	0	0	0	0	0	0		0	0.0002405	0.0002961	0	0.0001378	0	0	0.0001981	0	d:Bacteria,p:Acidobacteriota,c:Acidobacteriae,o:AKIW659,f:AKIW659,g:AKIW659,s:uncultured_bacterium
Otu315	0.002623	0.003156	0.003027	0.0002587	0.0001215	0	0.0005716	0.0002578	0.001683		0	0	0	0	0	0	0	0	0	d:Bacteria,p:Acidobacteriota,c:Acidobacteriae,o:Bryobacterales,f:Bryobacteraceae,g:Bryobacter
Otu51	0.006121	0.004607	0.005687	0.00938	0.01276	0.00994	0.003557	0.003299	0.01212		0.0001575	0.0001443	0.000148	0.0006244	0.0002068	9.069e-05	0	0	0	d:Bacteria,p:Acidobacteriota,c:Acidobacteriae,o:Bryobacterales,f:Bryobacteraceae,g:Bryobacter
Otu111	0.004263	0.003967	0.00853	0.005046	0.004923	0.004197	0.009908	0.008816	0.005049		7.877e-05	9.622e-05	0.0002467	0.001186	0.001034	0.0002721	0.0004276	0.0002311	0.0001635	d:Bacteria,p:Acidobacteriota,c:Acidobacteriae,o:Bryobacterales,f:Bryobacteraceae,g:Bryobacter
Otu829	0.0003643	0.0003412	0.0008255	0	0	0	0.00127	0.0008249	0.00101		0	0	0	0.0002498	0.0001378	0	0	0	6.54e-05	d:Bacteria,p:Acidobacteriota,c:Acidobacteriae,o:Bryobacterales,f:Bryobacteraceae,g:Bryobacter
Otu2996	0.0002915	0.0003412	0.0002752	0.001682	0.001398	0.001436	0.0002541	0.0001547	0		0	0	0	0	0	0	0	0	0	d:Bacteria,p:Acidobacteriota,c:Acidobacteriae,o:Bryobacterales,f:Bryobacteraceae,g:Bryobacter
Otu300	0.002405	0.002175	0.00266	0.001229	0.00079	0.001381	0.002953	0.0005671	0.00101		0	0	0	0	0	0	0	0	0	d:Bacteria,p:Acidobacteriota,c:Acidobacteriae,o:Bryobacterales,f:Bryobacteraceae,g:Bryobacter
Otu21862	0	8.531e-05	0	0	0	0.0001104	0	0	0		0	0	0	0	0	0	0	0	0	d:Bacteria,p:Acidobacteriota,c:Acidobacteriae,o:Bryobacterales,f:Bryobacteraceae,g:Bryobacter
Otu3894	0.0004008	0.0003412	0.0001834	0	0	0	0	0	0		0.0001182	0.0001924	0.0002467	0.0003746	0.0002068	9.069e-05	0.0002672	0.000132	9.811e-05	d:Bacteria,p:Acidobacteriota,c:Acidobacteriae,o:Bryobacterales,f:Bryobacteraceae,g:Bryobacter
Otu17235	7.287e-05	0	0	0	0	0	0	0	0		0	0	0	0	0	0	0	0	0	d:Bacteria,p:Acidobacteriota,c:Acidobacteriae,o:Bryobacterales,f:Bryobacteraceae,g:Bryobacter
Otu234	0.001093	0.0008104	0.0008255	0.001358	0.001762	0.001767	0.0009845	0.0003093	0.001178		0	0	0	0	0	0	0	0	0	d:Bacteria,p:Acidobacteriota,c:Acidobacteriae,o:Bryobacterales,f:Bryobacteraceae,g:Bryobacter
Otu9202	0	0	0	0.0003234	0	0	6.351e-05	0	0		0	0	0	0	0	0	0	0	0	d:Bacteria,p:Acidobacteriota,c:Acidobacteriae,o:Bryobacterales,f:Bryobacteraceae,g:Bryobacter
Otu31106	0	0	0	0.0001294	0	0	0	0	0		0	0	0	0	0	0	0	0	0	d:Bacteria,p:Acidobacteriota,c:Acidobacteriae,o:Bryobacterales,f:Bryobacteraceae,g:Bryobacter
Otu9328	0	0	0	0.0001294	0	0	0	0	0		0	0	0	0	0	0	0	0	0	d:Bacteria,p:Acidobacteriota,c:Acidobacteriae,o:Bryobacterales,f:Bryobacteraceae,g:Bryobacter
Otu4850	0	0	0	0	0	0	0	0	0		0.0004726	0.0006254	0.0006415	0.0002498	0.0002068	9.069e-05	0.0001603	0.000132	0.0001635	d:Bacteria,p:Acidobacteriota,c:Acidobacteriae,o:Bryobacterales,f:Bryobacteraceae,g:Bryobacter
Otu26449	0	0	0	0	0	0	0	0	0		0.0001969	9.622e-05	0	0	0	0	0	0	9.811e-05	d:Bacteria,p:Acidobacteriota,c:Acidobacteriae,o:Bryobacterales,f:Bryobacteraceae,g:Bryobacter
Otu2271	0	0	0	0	0	0	0	0	0		0.0001182	0.0002405	0.0001974	0	0	0	0.0002672	0.0003961	0.0004251	d:Bacteria,p:Acidobacteriota,c:Acidobacteriae,o:Bryobacterales,f:Bryobacteraceae,g:Bryobacter
Otu3837	0	0	0	0	0	0	0	0	0		0	0	0	0	0.0001378	0	0	0	0	d:Bacteria,p:Acidobacteriota,c:Acidobacteriae,o:Bryobacterales,f:Bryobacteraceae,g:Bryobacter
Otu1417	0	0	0	0	0	0	0	0	0		0	0	0	0.0003122	0.0006203	0.0007709	0.0001603	6.602e-05	0.0002943	d:Bacteria,p:Acidobacteriota,c:Acidobacteriae,o:Bryobacterales,f:Bryobacteraceae,g:Bryobacter
Otu24229	0	0	0	0	0	0	0	0	0		0	0	0	0.0004995	0	0	0	0	0	d:Bacteria,p:Acidobacteriota,c:Acidobacteriae,o:Bryobacterales,f:Bryobacteraceae,g:Bryobacter
Otu4151	0	0	0	0	0	0	0	0	0		0	0	0	0	0	9.069e-05	0	0	0	d:Bacteria,p:Acidobacteriota,c:Acidobacteriae,o:Bryobacterales,f:Bryobacteraceae,g:Bryobacter
Otu45	0.01552	0.01553	0.01981	0.01747	0.01738	0.01795	0.00867	0.004021	0.008415		0	0	0	0.0001249	0	0	0	0	0	d:Bacteria,p:Acidobacteriota,c:Acidobacteriae,o:Bryobacterales,f:Bryobacteraceae,g:Bryobacter,s:uncultured_Acidobacteria
Otu19463	0.0001093	0.0002133	0.0003669	0	0	0	0.0007622	0	0		0	0	0	0	0	0	0	0	0	d:Bacteria,p:Acidobacteriota,c:Acidobacteriae,o:Bryobacterales,f:Bryobacteraceae,g:Bryobacter,s:uncultured_Acidobacteria
Otu227	0.01614	0.01233	0.01293	0.01947	0.02437	0.02082	0.009241	0.007166	0.009256		7.877e-05	0	0.000148	0.00206	0.001034	0.0009523	0	6.602e-05	9.811e-05	d:Bacteria,p:Acidobacteriota,c:Acidobacteriae,o:Bryobacterales,f:Bryobacteraceae,g:Bryobacter,s:uncultured_bacterium
Otu7007	0.0004372	0.0006824	0.000642	0	0	0	6.351e-05	0	0		0	0	0	0	0	0	0	0	0	d:Bacteria,p:Acidobacteriota,c:Acidobacteriae,o:Bryobacterales,f:Bryobacteraceae,g:Bryobacter,s:uncultured_bacterium
Otu509	0.00204	0.001877	0.001743	0.0001941	0.0003039	0.0003313	0.0008574	0.001031	0.002188		0	0	0	0.0006868	0.000827	0.0002721	0.0001603	9.904e-05	0	d:Bacteria,p:Acidobacteriota,c:Acidobacteriae,o:Bryobacterales,f:Bryobacteraceae,g:Bryobacter,s:uncultured_bacterium
Otu177	0	0	0	0	0	0	0	0	0		0	0	0	0.001811	0.002274	0.002585	0.0006414	0.0006602	0.0009811	d:Bacteria,p:Acidobacteriota,c:Acidobacteriae,o:Bryobacterales,f:Bryobacteraceae,g:Bryobacter,s:uncultured_bacterium
Otu115	0	0	0	0	0	0	0	0	0		0.003742	0.002887	0.002961	0.00512	0.004618	0.005941	0.001122	0.001188	0.0007849	d:Bacteria,p:Acidobacteriota,c:Acidobacteriae,o:Bryobacterales,f:Bryobacteraceae,g:Bryobacter,s:uncultured_bacterium
Otu3346	0	0	0	0	0	0	0	0	0		0.0009059	0.001203	0.001184	0.0001873	0.0001378	9.069e-05	0.0004276	0.0006933	0.001014	d:Bacteria,p:Acidobacteriota,c:Acidobacteriae,o:Bryobacterales,f:Bryobacteraceae,g:Bryobacter,s:uncultured_bacterium
Otu14884	0	0	0	0	0	0	0	0	0		0	0	0	0	0	0	0.0001603	0.000132	6.54e-05	d:Bacteria,p:Acidobacteriota,c:Acidobacteriae,o:Bryobacterales,f:Bryobacteraceae,g:Bryobacter,s:uncultured_bacterium
Otu4981	0	0	0	0	0	0	0	0	0		0	0	9.87e-05	0	0	0	0	0	0	d:Bacteria,p:Acidobacteriota,c:Acidobacteriae,o:Bryobacterales,f:Bryobacteraceae,g:Bryobacter,s:uncultured_bacterium
Otu4664	0	0	0	0	0	0	0	0	0		0	0	0	0.0001873	0	0	0	0	0	d:Bacteria,p:Acidobacteriota,c:Acidobacteriae,o:Bryobacterales,f:Bryobacteraceae,g:Bryobacter,s:uncultured_bacterium
Otu188	0.006667	0.00482	0.004953	0.006792	0.006381	0.006627	0.001778	0.0006187	0.003702		0.0001575	0.0002887	9.87e-05	0	0	0	0	0.0001651	0.0001635	d:Bacteria,p:Acidobacteriota,c:Acidobacteriae,o:Solibacterales,f:Solibacteraceae,g:Candidatus_Solibacter
Otu94	0.01126	0.009853	0.006879	0.005757	0.00553	0.004142	0.012	0.009898	0.01363		0.0001969	0	0.0004441	0.0009366	0.0003446	0.000136	0.0001603	0.0001651	0.0003924	d:Bacteria,p:Acidobacteriota,c:Acidobacteriae,o:Solibacterales,f:Solibacteraceae,g:Candidatus_Solibacter
Otu334	0.003461	0.003071	0.00321	0.004399	0.001945	0.002872	0.00362	0.002939	0.003029		0.0004333	0.0006735	0.0003454	0.0009366	0	9.069e-05	0.0001069	0	6.54e-05	d:Bacteria,p:Acidobacteriota,c:Acidobacteriae,o:Solibacterales,f:Solibacteraceae,g:Candidatus_Solibacter
Otu61	0.00215	0.001663	0.001192	0.01384	0.01349	0.01347	0.002382	0.001547	0.003871		0	0	0	0	0	0	0	0	0	d:Bacteria,p:Acidobacteriota,c:Acidobacteriae,o:Solibacterales,f:Solibacteraceae,g:Candidatus_Solibacter
Otu28	0.0005101	0.0002986	0.0002752	0	0	0	9.527e-05	0	0		0.006105	0.007265	0.01239	0.02704	0.01833	0.01764	0.004115	0.00482	0.004251	d:Bacteria,p:Acidobacteriota,c:Acidobacteriae,o:Solibacterales,f:Solibacteraceae,g:Candidatus_Solibacter
Otu24605	0.0005465	0.0001706	0.0001834	0	0	0	0	0	0		0	0	0	0	0	0	0	0	0	d:Bacteria,p:Acidobacteriota,c:Acidobacteriae,o:Solibacterales,f:Solibacteraceae,g:Candidatus_Solibacter
Otu19788	7.287e-05	0	0	0	0	0	6.351e-05	0	0		0	0	0	0	0	0	0	6.602e-05	0	d:Bacteria,p:Acidobacteriota,c:Acidobacteriae,o:Solibacterales,f:Solibacteraceae,g:Candidatus_Solibacter
Otu9599	7.287e-05	0	0	0	0	0	0	0	0		0	0	0	0	0	0	0	0	0	d:Bacteria,p:Acidobacteriota,c:Acidobacteriae,o:Solibacterales,f:Solibacteraceae,g:Candidatus_Solibacter
Otu109	0.0002915	0.000128	0	0	0	0	0	0.0001031	0		0.006775	0.002935	0.002862	0.000999	0.0004824	0.0004988	0.002352	0.003433	0.002093	d:Bacteria,p:Acidobacteriota,c:Acidobacteriae,o:Solibacterales,f:Solibacteraceae,g:Candidatus_Solibacter
Otu11821	0	0	0	0	0.0001215	0	0.0001588	0	0		0	0	0	0	0	0	0	0	0	d:Bacteria,p:Acidobacteriota,c:Acidobacteriae,o:Solibacterales,f:Solibacteraceae,g:Candidatus_Solibacter
Otu9842	0.0001457	0.0001706	0	0	0.0001215	0.0001657	0.0002223	0.0001031	0		0	0	0	0	0	0	0	0	0	d:Bacteria,p:Acidobacteriota,c:Acidobacteriae,o:Solibacterales,f:Solibacteraceae,g:Candidatus_Solibacter
Otu11279	0	8.531e-05	0	0	0	0	0	0.0001031	0		0	0	0	0	0	0	0	0	0	d:Bacteria,p:Acidobacteriota,c:Acidobacteriae,o:Solibacterales,f:Solibacteraceae,g:Candidatus_Solibacter
Otu31526	0	0	0	0	0	0	9.527e-05	0	0		0	0	0	0	0	0	0	0	0	d:Bacteria,p:Acidobacteriota,c:Acidobacteriae,o:Solibacterales,f:Solibacteraceae,g:Candidatus_Solibacter
Otu14069	0	0	0	0	0	0	0	0	0		0	0	0	0	0	0	0	6.602e-05	0	d:Bacteria,p:Acidobacteriota,c:Acidobacteriae,o:Solibacterales,f:Solibacteraceae,g:Candidatus_Solibacter
Otu10255	0	0	0	0	0	0	0	0	0		0.0001575	9.622e-05	0	0	0	0	0	0	0	d:Bacteria,p:Acidobacteriota,c:Acidobacteriae,o:Solibacterales,f:Solibacteraceae,g:Candidatus_Solibacter
Otu4081	0	0	0	0	0	0	0	0	0		7.877e-05	0	0	0	0	0	0	0	0	d:Bacteria,p:Acidobacteriota,c:Acidobacteriae,o:Solibacterales,f:Solibacteraceae,g:Candidatus_Solibacter
Otu4987	0	0	0	0	0	0	0	0	0		0.0001969	9.622e-05	0.0001974	0	0	0	0.0001603	0.0001981	0.0001635	d:Bacteria,p:Acidobacteriota,c:Acidobacteriae,o:Solibacterales,f:Solibacteraceae,g:Candidatus_Solibacter
Otu3262	0	0	0	0	0	0	0	0	0		0	0	9.87e-05	0	0	0	0	0	0	d:Bacteria,p:Acidobacteriota,c:Acidobacteriae,o:Solibacterales,f:Solibacteraceae,g:Candidatus_Solibacter
Otu5258	0	0	0	0	0	0	0	0	0		7.877e-05	0	0	0	0	0	0	0	0	d:Bacteria,p:Acidobacteriota,c:Acidobacteriae,o:Solibacterales,f:Solibacteraceae,g:Candidatus_Solibacter
Otu15018	0	0	0	0	0	0	0	0	0		0	0	0	0	0	0	0	6.602e-05	0	d:Bacteria,p:Acidobacteriota,c:Acidobacteriae,o:Solibacterales,f:Solibacteraceae,g:Candidatus_Solibacter
Otu4063	0	0	0	0	0	0	0	0	0		0	0.0001443	9.87e-05	0	0.0001378	0	0.0001603	0.0001651	0.0002289	d:Bacteria,p:Acidobacteriota,c:Acidobacteriae,o:Solibacterales,f:Solibacteraceae,g:Candidatus_Solibacter
Otu13412	0	0	0	0.0001294	0	0	0	0	0		0	0	0	0	0	0	0	0	0	d:Bacteria,p:Acidobacteriota,c:Acidobacteriae,o:Solibacterales,f:Solibacteraceae,g:Candidatus_Solibacter
Otu5690	0	0	0	0	0.0001215	0	0	0	0		0	0	0	0	0	0	0	0	0	d:Bacteria,p:Acidobacteriota,c:Acidobacteriae,o:Solibacterales,f:Solibacteraceae,g:Candidatus_Solibacter
Otu16485	0	0	0	0	0	0	0	0	0		0	0	0	0	0	0.000136	0	0	0	d:Bacteria,p:Acidobacteriota,c:Acidobacteriae,o:Solibacterales,f:Solibacteraceae,g:Candidatus_Solibacter
Otu2370	0	0	0	0	0	0	0.0001905	0.0002062	0		0	0	0	0	0	0	0	0	0	d:Bacteria,p:Acidobacteriota,c:Acidobacteriae,o:Solibacterales,f:Solibacteraceae,g:Candidatus_Solibacter
Otu8532	0	0	0	0	0	0	6.351e-05	0	0		0	0	0	0	0	0	0	0	0	d:Bacteria,p:Acidobacteriota,c:Acidobacteriae,o:Solibacterales,f:Solibacteraceae,g:Candidatus_Solibacter
Otu27608	0	0	0	0	0	0	0	0	0		0	0	0	0	0	0	0	6.602e-05	0	d:Bacteria,p:Acidobacteriota,c:Acidobacteriae,o:Solibacterales,f:Solibacteraceae,g:Candidatus_Solibacter
Otu9624	0.0001093	0	0	0	0	0	0	0	0		0	0	0	0	0	0	0	0	0	d:Bacteria,p:Acidobacteriota,c:Acidobacteriae,o:Solibacterales,f:Solibacteraceae,g:Candidatus_Solibacter,s:uncultured_bacterium
Otu437	0.001129	0.001663	0.001926	0.005498	0.009723	0.007786	0.005081	0.006032	0.005722		0	0	0	0.0003122	0	0	0	0	0	d:Bacteria,p:Acidobacteriota,c:Acidobacteriae,o:Solibacterales,f:Solibacteraceae,g:Candidatus_Solibacter,s:uncultured_bacterium
Otu119	0.003388	0.001578	0.00376	0.002005	0.001215	0.001325	0.006828	0.01062	0.003871		0.00642	0.006783	0.006366	0.006181	0.004686	0.005532	0.006414	0.006767	0.005952	d:Bacteria,p:Acidobacteriota,c:Acidobacteriae,o:Solibacterales,f:Solibacteraceae,g:Candidatus_Solibacter,s:uncultured_bacterium
Otu4302	0.001931	0.001194	0.001376	0.001941	0.001823	0.001657	0.001366	0.0008249	0.0008415		0	9.622e-05	0	0	0	0	0	0	0	d:Bacteria,p:Acidobacteriota,c:Acidobacteriae,o:Solibacterales,f:Solibacteraceae,g:Candidatus_Solibacter,s:uncultured_bacterium
Otu323	0.001166	0.0008531	0.001192	0.0005175	0.0009116	0.0002761	0.001143	0.0005671	0.001851		0.0007484	0.0007697	0.0008389	0.000999	0.001241	0.0006802	0.0006414	0.0005612	0.0007522	d:Bacteria,p:Acidobacteriota,c:Acidobacteriae,o:Solibacterales,f:Solibacteraceae,g:Candidatus_Solibacter,s:uncultured_bacterium
Otu350	0.0006194	0.0006398	0.000642	0.0008409	0.0004254	0.0009388	0.0006034	0.0008249	0		0.005317	0.006447	0.005231	0.0004371	0.0008959	0.001406	0.003581	0.003103	0.002485	d:Bacteria,p:Acidobacteriota,c:Acidobacteriae,o:Solibacterales,f:Solibacteraceae,g:Candidatus_Solibacter,s:uncultured_bacterium
Otu279	0.0003643	0.0007251	0.001376	0.002135	0.00158	0.002098	0.00362	0.005929	0.002188		0	0	0	0	0	0	0	0	0	d:Bacteria,p:Acidobacteriota,c:Acidobacteriae,o:Solibacterales,f:Solibacteraceae,g:Candidatus_Solibacter,s:uncultured_bacterium
Otu6311	0.0003279	0.0003412	0.0001834	0	0	0	0	0	0		0	0	0	0	0	0	0	0	0	d:Bacteria,p:Acidobacteriota,c:Acidobacteriae,o:Solibacterales,f:Solibacteraceae,g:Candidatus_Solibacter,s:uncultured_bacterium
Otu12782	7.287e-05	0	0	0	0	0	0	0	0		0	0	0	0	0	0	0	0	0	d:Bacteria,p:Acidobacteriota,c:Acidobacteriae,o:Solibacterales,f:Solibacteraceae,g:Candidatus_Solibacter,s:uncultured_bacterium
Otu500	0.0001457	8.531e-05	0	0	0	0	0.0004446	0	0.00202		0	9.622e-05	0	0.0002498	0	0	0	0	0	d:Bacteria,p:Acidobacteriota,c:Acidobacteriae,o:Solibacterales,f:Solibacteraceae,g:Candidatus_Solibacter,s:uncultured_bacterium
Otu17499	0	0	0	0	0	0	0	0	0		0.0004333	0	0.0002961	0	0	0.0004081	0.0005879	0.0003301	0.0005886	d:Bacteria,p:Acidobacteriota,c:Acidobacteriae,o:Solibacterales,f:Solibacteraceae,g:Candidatus_Solibacter,s:uncultured_bacterium
Otu977	0	0	0.0001834	0	0	0	6.351e-05	0	0		0	0	0	0	0	0	0	0	0	d:Bacteria,p:Acidobacteriota,c:Acidobacteriae,o:Solibacterales,f:Solibacteraceae,g:Candidatus_Solibacter,s:uncultured_bacterium
Otu5330	0	0	0	0	0	0	0	0	0		0.0001182	0	0	0	0	0	0	0	0	d:Bacteria,p:Acidobacteriota,c:Acidobacteriae,o:Solibacterales,f:Solibacteraceae,g:Candidatus_Solibacter,s:uncultured_bacterium
Otu19620	0	0	0	0	0	0	0	0	0		0.000709	0.0004811	0.0007402	0	0	0	0	0	0	d:Bacteria,p:Acidobacteriota,c:Acidobacteriae,o:Solibacterales,f:Solibacteraceae,g:Candidatus_Solibacter,s:uncultured_bacterium
Otu11377	0	0	0	0	0	0	0	0	0		0	9.622e-05	0	0	0	0	0	0	0	d:Bacteria,p:Acidobacteriota,c:Acidobacteriae,o:Solibacterales,f:Solibacteraceae,g:Candidatus_Solibacter,s:uncultured_bacterium
Otu14911	0	0	0	0	0	0	0	0	0		0	0	0	0	0	0	0.0001069	0	0	d:Bacteria,p:Acidobacteriota,c:Acidobacteriae,o:Solibacterales,f:Solibacteraceae,g:Candidatus_Solibacter,s:uncultured_bacterium
Otu13482	0	0	0	0.0001294	0	0	0	0	0		0	0	0	0	0	0	0	0	0	d:Bacteria,p:Acidobacteriota,c:Acidobacteriae,o:Solibacterales,f:Solibacteraceae,g:Candidatus_Solibacter,s:uncultured_bacterium
Otu30183	0	0	0	0	0	0	6.351e-05	0	0		0	0	0	0	0	0	0	0	0	d:Bacteria,p:Acidobacteriota,c:Acidobacteriae,o:Solibacterales,f:Solibacteraceae,g:Candidatus_Solibacter,s:uncultured_bacterium
Otu206	0.004335	0.0029	0.003394	0.002717	0.001155	0.001436	0.003303	0.001856	0.003702		0.0002757	0.0001443	0.0002467	0.0001249	0	0	0	0.0002971	0.000327	d:Bacteria,p:Acidobacteriota,c:Acidobacteriae,o:Solibacterales,f:Solibacteraceae,g:Candidatus_Solibacter,s:uncultured_proteobacterium
Otu903	0.0007651	0.0003839	0.0001834	0	0	0	6.351e-05	0	0.0006732		0	0	0	0	0	0	0	0	0	d:Bacteria,p:Acidobacteriota,c:Acidobacteriae,o:Subgroup_12,f:Subgroup_12,g:Subgroup_12,s:uncultured_bacterium
Otu24080	0.0005101	0.0002133	0.0002752	0.0001294	0.0003039	0	0.0003176	0.0001031	0.0003366		0	0	0	0	0	0	0	0	0	d:Bacteria,p:Acidobacteriota,c:Acidobacteriae,o:Subgroup_12,f:Subgroup_12,g:Subgroup_12,s:uncultured_bacterium
Otu561	0.0003643	0.0002133	0	0.001617	0.001641	0.001878	0.0001905	0.0002062	0.0003366		0	0	0	0	0	0	0	0	0	d:Bacteria,p:Acidobacteriota,c:Acidobacteriae,o:Subgroup_12,f:Subgroup_12,g:Subgroup_12,s:uncultured_bacterium
Otu32011	0	8.531e-05	0	0.0001294	0	0.0001104	0	0	0		0	0	0	0	0	0	0	0	0	d:Bacteria,p:Acidobacteriota,c:Acidobacteriae,o:Subgroup_12,f:Subgroup_12,g:Subgroup_12,s:uncultured_bacterium
Otu2110	0	0	0	0	0	0	0	0	0		0	0	0	0	0	0	0.0002138	0.000132	0.0001308	d:Bacteria,p:Acidobacteriota,c:Acidobacteriae,o:Subgroup_13,f:Subgroup_13,g:Subgroup_13
Otu21524	0	0	0	0	0	0	0	0	0		0	0	9.87e-05	0	0	0	0	0	0	d:Bacteria,p:Acidobacteriota,c:Acidobacteriae,o:Subgroup_13,f:Subgroup_13,g:Subgroup_13
Otu2344	0	0	0	0	0	0	0	0	0		0.0001182	0	0.0003454	0.0004371	0.0003446	0.0002721	0.0002672	0	0.0001962	d:Bacteria,p:Acidobacteriota,c:Acidobacteriae,o:Subgroup_13,f:Subgroup_13,g:Subgroup_13
Otu5236	0	0	0	0	0	0	0	0	0		7.877e-05	9.622e-05	0	0	0	9.069e-05	0	0	0	d:Bacteria,p:Acidobacteriota,c:Acidobacteriae,o:Subgroup_13,f:Subgroup_13,g:Subgroup_13
Otu1797	0	0	0	0	0	0	0	0	0		0.0003939	0.0006735	0.001382	0.0001873	0.0001378	0.0001814	0.0006414	0.0003961	0.0003924	d:Bacteria,p:Acidobacteriota,c:Acidobacteriae,o:Subgroup_13,f:Subgroup_13,g:Subgroup_13
Otu24904	0	0	0	0	0	0	0	0	0		0	0	0.000148	0	0	0	0	0	0	d:Bacteria,p:Acidobacteriota,c:Acidobacteriae,o:Subgroup_13,f:Subgroup_13,g:Subgroup_13
Otu1437	0	0	0	0	0	0	0	0	0		0.0001182	0.0002887	0.0002961	0.0001249	0	0.000136	0.000481	0.0003631	0.0001635	d:Bacteria,p:Acidobacteriota,c:Acidobacteriae,o:Subgroup_13,f:Subgroup_13,g:Subgroup_13,s:uncultured_bacterium
Otu3696	0	0	0	0	0	0	0	0	0		0.0001969	0.0001443	9.87e-05	0	0	9.069e-05	0.0002138	9.904e-05	0	d:Bacteria,p:Acidobacteriota,c:Acidobacteriae,o:Subgroup_13,f:Subgroup_13,g:Subgroup_13,s:uncultured_bacterium
Otu3611	0	0	0	0	0	0	0	0	0		7.877e-05	0	0	0	0	0	0	0	0	d:Bacteria,p:Acidobacteriota,c:Acidobacteriae,o:Subgroup_13,f:Subgroup_13,g:Subgroup_13,s:uncultured_bacterium
Otu3305	0	0	0	0	0	0	0	0	0		0.0001182	0.0001924	0.0002467	0	0.0001378	0.0002267	0.0001069	9.904e-05	0.0002289	d:Bacteria,p:Acidobacteriota,c:Acidobacteriae,o:Subgroup_13,f:Subgroup_13,g:Subgroup_13,s:uncultured_bacterium
Otu2222	0	0	0	0	0	0	0	0	0		0.0002363	0.0005773	0.0002467	0.0002498	0	0.000136	0.0002138	0.0001981	0.000327	d:Bacteria,p:Acidobacteriota,c:Acidobacteriae,o:Subgroup_13,f:Subgroup_13,g:Subgroup_13,s:uncultured_bacterium
Otu11156	0	0	0	0	0	0	0	0	0		0	9.622e-05	0	0	0	0	0	0	0	d:Bacteria,p:Acidobacteriota,c:Acidobacteriae,o:Subgroup_13,f:Subgroup_13,g:Subgroup_13,s:uncultured_bacterium
Otu17414	0	0.000128	0	0	0	0	0	0	0		0	0	0	0	0	0	0	0	0	d:Bacteria,p:Acidobacteriota,c:Acidobacteriae,o:Subgroup_15,f:Subgroup_15,g:Subgroup_15,s:uncultured_Acidobacteria
Otu344	0.00725	0.005929	0.00376	0.001811	0.001398	0.001381	0.00108	0.0002062	0.001851		0	0	0	0	0	0	0	0	0	d:Bacteria,p:Acidobacteriota,c:Acidobacteriae,o:Subgroup_2,f:Subgroup_2,g:Subgroup_2
Otu322	0.00204	0.001322	0.003027	0.0005175	0.0001823	0.0001657	0.0004446	0.0003093	0.001683		0	0	0	0	0	0	0	0	0	d:Bacteria,p:Acidobacteriota,c:Acidobacteriae,o:Subgroup_2,f:Subgroup_2,g:Subgroup_2
Otu301	0.004226	0.003071	0.002293	0.0011	0.001276	0.00116	0.002382	0.001444	0.003029		0	9.622e-05	0	0	0	0	0.0001603	9.904e-05	9.811e-05	d:Bacteria,p:Acidobacteriota,c:Acidobacteriae,o:Subgroup_2,f:Subgroup_2,g:Subgroup_2
Otu42	0.01701	0.01736	0.0166	0.002523	0.002735	0.001988	0.02017	0.0216	0.01548		0	0	0	0	0	0	0	0	0	d:Bacteria,p:Acidobacteriota,c:Acidobacteriae,o:Subgroup_2,f:Subgroup_2,g:Subgroup_2
Otu24635	0.0005829	0.0002133	0.0001834	0	0	0	0.0001905	0	0.0005049		0	0	0	0	0	0	0	0	0	d:Bacteria,p:Acidobacteriota,c:Acidobacteriae,o:Subgroup_2,f:Subgroup_2,g:Subgroup_2
Otu676	0.0005829	0.0004692	0.000642	0.0002587	0	0	0.0007304	0.000464	0.0005049		0	0	0	0	0	0	0	0	0	d:Bacteria,p:Acidobacteriota,c:Acidobacteriae,o:Subgroup_2,f:Subgroup_2,g:Subgroup_2
Otu17597	0.0001093	0	0	0	0	0	0	0	0		0	0	0	0	0	0	0	0	0	d:Bacteria,p:Acidobacteriota,c:Acidobacteriae,o:Subgroup_2,f:Subgroup_2,g:Subgroup_2
Otu5177	7.287e-05	0	0	0	0	0	0	0	0		0	0	0	0	0	0	0	0	0	d:Bacteria,p:Acidobacteriota,c:Acidobacteriae,o:Subgroup_2,f:Subgroup_2,g:Subgroup_2
Otu691	7.287e-05	0	0	0	0	0	0	0	0		0	0	0	0	0	0	0	0	0	d:Bacteria,p:Acidobacteriota,c:Acidobacteriae,o:Subgroup_2,f:Subgroup_2,g:Subgroup_2
Otu12807	0.0001093	0	0	0	0	0	0	0	0		0	0	0	0	0	0	0	0	0	d:Bacteria,p:Acidobacteriota,c:Acidobacteriae,o:Subgroup_2,f:Subgroup_2,g:Subgroup_2
Otu23618	0	8.531e-05	0	0	0	0	0	0	0		0	0	0	0	0	0	0	0	0	d:Bacteria,p:Acidobacteriota,c:Acidobacteriae,o:Subgroup_2,f:Subgroup_2,g:Subgroup_2
Otu14100	0	0	0	0	0	0	0.000127	0.0001031	0		0	0	0	0	0	0	0	0	0	d:Bacteria,p:Acidobacteriota,c:Acidobacteriae,o:Subgroup_2,f:Subgroup_2,g:Subgroup_2
Otu2609	0	0	0	0	0	0	0	0.0001031	0		0	0	0	0	0	0	0	0	0	d:Bacteria,p:Acidobacteriota,c:Acidobacteriae,o:Subgroup_2,f:Subgroup_2,g:Subgroup_2
Otu67	0.01129	0.01412	0.005228	0.01682	0.006259	0.005853	9.527e-05	0.0001031	0		0	0	0	0	0	0	0	0	0	d:Bacteria,p:Acidobacteriota,c:Acidobacteriae,o:Subgroup_2,f:Subgroup_2,g:Subgroup_2,s:uncultured_bacterium
Otu87	0.001567	0.002261	0.001009	0.005434	0.002552	0.003589	0.0008257	0.0003093	0.001851		0	0	0	0	0	0	0	0	0	d:Bacteria,p:Acidobacteriota,c:Acidobacteriae,o:Subgroup_2,f:Subgroup_2,g:Subgroup_2,s:uncultured_bacterium
Otu113	0.001676	0.0008531	0.002476	0.004463	0.001945	0.002043	0.002445	0.001289	0.001515		0	0	0	0	0	0	0	0	0	d:Bacteria,p:Acidobacteriota,c:Acidobacteriae,o:Subgroup_2,f:Subgroup_2,g:Subgroup_2,s:uncultured_bacterium
Otu121	0.004153	0.004436	0.003485	0	0	0	0	0	0		0	0	0	0	0	0	0	0	0	d:Bacteria,p:Acidobacteriota,c:Acidobacteriae,o:Subgroup_2,f:Subgroup_2,g:Subgroup_2,s:uncultured_bacterium
Otu74	0.001312	0.001194	0.0009172	0.0001941	0.0001215	0.0002761	0.0004128	0.0001031	0.0003366		0.009453	0.01054	0.01007	0.004995	0.003859	0.003537	0.003153	0.00373	0.002812	d:Bacteria,p:Acidobacteriota,c:Acidobacteriae,o:Subgroup_2,f:Subgroup_2,g:Subgroup_2,s:uncultured_bacterium
Otu6343	0.0001822	0.0002559	0.0001834	0	0	0	0	0	0		0	0	0	0	0	0	0	0	0	d:Bacteria,p:Acidobacteriota,c:Acidobacteriae,o:Subgroup_2,f:Subgroup_2,g:Subgroup_2,s:uncultured_bacterium
Otu1290	0.0006922	0.0006398	0	0	0	0	0.0005716	0.0002578	0.0005049		0	0	0	0	0	0	0	0	0	d:Bacteria,p:Acidobacteriota,c:Acidobacteriae,o:Subgroup_2,f:Subgroup_2,g:Subgroup_2,s:uncultured_bacterium
Otu32	0.001239	0.004095	0.004036	0.00317	0.003768	0.004859	0.006637	0.006496	0.006059		0	0	0	0	0	0	0	0	0	d:Bacteria,p:Acidobacteriota,c:Acidobacteriae,o:Subgroup_2,f:Subgroup_2,g:Subgroup_2,s:uncultured_bacterium
Otu17205	7.287e-05	0	0	0	0	0	0	0	0		0	0	0	0	0	0	0	0	0	d:Bacteria,p:Acidobacteriota,c:Acidobacteriae,o:Subgroup_2,f:Subgroup_2,g:Subgroup_2,s:uncultured_bacterium
Otu13067	7.287e-05	0	0	0	0	0	0	0	0		0	0	0	0	0	0	0	0	0	d:Bacteria,p:Acidobacteriota,c:Acidobacteriae,o:Subgroup_2,f:Subgroup_2,g:Subgroup_2,s:uncultured_bacterium
Otu17574	7.287e-05	8.531e-05	0	0	0	0	0	0	0		0	0	0	0	0	0	0	0	0	d:Bacteria,p:Acidobacteriota,c:Acidobacteriae,o:Subgroup_2,f:Subgroup_2,g:Subgroup_2,s:uncultured_bacterium
Otu3558	7.287e-05	0	0	0	0	0	0	0	0		0	0	0	0	0	0	0	0	0	d:Bacteria,p:Acidobacteriota,c:Acidobacteriae,o:Subgroup_2,f:Subgroup_2,g:Subgroup_2,s:uncultured_bacterium
Otu19724	0	8.531e-05	0	0	0	0	0	0	0		0	0	0	0	0	0	0	0	0	d:Bacteria,p:Acidobacteriota,c:Acidobacteriae,o:Subgroup_2,f:Subgroup_2,g:Subgroup_2,s:uncultured_bacterium
Otu24491	7.287e-05	0.000128	0	0	0	0	0	0	0		0	0	9.87e-05	0	0	0	0	0	0	d:Bacteria,p:Acidobacteriota,c:Acidobacteriae,o:Subgroup_2,f:Subgroup_2,g:Subgroup_2,s:uncultured_bacterium
Otu28174	7.287e-05	0	0	0	0	0	0	0	0		0	0	0	0	0	0	0	0	0	d:Bacteria,p:Acidobacteriota,c:Acidobacteriae,o:Subgroup_2,f:Subgroup_2,g:Subgroup_2,s:uncultured_bacterium
Otu7664	0	0.000128	0	0	0	0	0	0	0		0	9.622e-05	0	0	0	0	0	0	0	d:Bacteria,p:Acidobacteriota,c:Acidobacteriae,o:Subgroup_2,f:Subgroup_2,g:Subgroup_2,s:uncultured_bacterium
Otu1764	0	0	0	0	0	0	9.527e-05	0	0		0	0	0	0	0	0	0	0	0	d:Bacteria,p:Acidobacteriota,c:Acidobacteriae,o:Subgroup_2,f:Subgroup_2,g:Subgroup_2,s:uncultured_bacterium
Otu7236	0	8.531e-05	0	0	0	0	0	0	0		0	0	0	0	0	0	0	0	0	d:Bacteria,p:Acidobacteriota,c:Acidobacteriae,o:Subgroup_2,f:Subgroup_2,g:Subgroup_2,s:uncultured_bacterium
Otu11281	0	8.531e-05	0	0	0	0	0	0	0		0	0	0	0	0	0	0	0	0	d:Bacteria,p:Acidobacteriota,c:Acidobacteriae,o:Subgroup_2,f:Subgroup_2,g:Subgroup_2,s:uncultured_bacterium
Otu23497	0	8.531e-05	0	0	0	0	0	0	0		0	0	0	0	0	0	0	0	0	d:Bacteria,p:Acidobacteriota,c:Acidobacteriae,o:Subgroup_2,f:Subgroup_2,g:Subgroup_2,s:uncultured_bacterium
Otu84	0	0	0.0001834	0	0	0	0	0	0		0.006735	0.00789	0.007649	0	0.0001378	9.069e-05	0	6.602e-05	6.54e-05	d:Bacteria,p:Acidobacteriota,c:Acidobacteriae,o:Subgroup_2,f:Subgroup_2,g:Subgroup_2,s:uncultured_bacterium
Otu13265	0	0	0	0	0	0	0	0	0		0	0	9.87e-05	0	0	0	0	0	0	d:Bacteria,p:Acidobacteriota,c:Acidobacteriae,o:Subgroup_2,f:Subgroup_2,g:Subgroup_2,s:uncultured_bacterium
Otu6491	0	0	0	0	0	0	0	0	0		0	0.0001443	0	0	0	0	0	6.602e-05	0	d:Bacteria,p:Acidobacteriota,c:Acidobacteriae,o:Subgroup_2,f:Subgroup_2,g:Subgroup_2,s:uncultured_bacterium
Otu8535	0	0	0	0	0	0	6.351e-05	0	0		0	0	0	0	0	0	0	0	0	d:Bacteria,p:Acidobacteriota,c:Acidobacteriae,o:Subgroup_2,f:Subgroup_2,g:Subgroup_2,s:uncultured_bacterium
Otu14789	0	0	0	0	0	0	0	0	0		0	0	0	0	0	0	0	6.602e-05	6.54e-05	d:Bacteria,p:Acidobacteriota,c:Acidobacteriae,o:Subgroup_2,f:Subgroup_2,g:Subgroup_2,s:uncultured_bacterium
Otu29577	7.287e-05	0	0	0	0	0	6.351e-05	0	0		0	0	0	0	0	0	0	0	0	d:Bacteria,p:Acidobacteriota,c:Acidobacteriae,s:uncultured_bacterium
Otu8728	0	0	0	0	0	0	6.351e-05	0	0		0	0	0	0	0	0	0	0	0	d:Bacteria,p:Acidobacteriota,c:Acidobacteriae,s:uncultured_bacterium
Otu2998	0	0	0	0.0001294	0	0.0001657	0	0	0		0	0	0	0	0	0	0	0	0	d:Bacteria,p:Acidobacteriota,c:Acidobacteriae,s:uncultured_bacterium
Otu21243	0	0	0	0.0001294	0	0	0	0	0		0	0	0	0	0	0	0	0	0	d:Bacteria,p:Acidobacteriota,c:Acidobacteriae,s:uncultured_bacterium
Otu3298	0	0	0	0	0	0	0	0	0		0	0	9.87e-05	0	0	0	0	0	0	d:Bacteria,p:Acidobacteriota,c:Acidobacteriae,s:uncultured_bacterium
Otu4075	0	0	0	0	0	0	0	0	0		0	0	0	0	0	9.069e-05	0	0	0	d:Bacteria,p:Acidobacteriota,c:Acidobacteriae,s:uncultured_bacterium
Otu14914	0	0	0	0	0	0	0	0	0		0	0	0	0	0	0	0.0001069	0	0	d:Bacteria,p:Acidobacteriota,c:Acidobacteriae,s:uncultured_bacterium
Otu17139	0	0	0	0	0	0	0	0	0		0	0	0	0	0	0	0	6.602e-05	9.811e-05	d:Bacteria,p:Acidobacteriota,c:Acidobacteriae,s:uncultured_bacterium
Otu2427	0	0	0	0	0	0	0	0.0001031	0		0	0	0	0	0	0	0	0	0	d:Bacteria,p:Acidobacteriota,c:Acidobacteriae,s:uncultured_bacterium
Otu27530	0	0	0	0	0	0	0	0	0		0	0	0	0	0	0	0	6.602e-05	0	d:Bacteria,p:Acidobacteriota,c:Acidobacteriae,s:uncultured_bacterium
Otu4008	0	0	0	0	0	0	0	0	0		0	0	0	0.0002498	0.0001378	0.0004081	0.0004276	0.0003301	0.0002943	d:Bacteria,p:Acidobacteriota,c:Aminicenantia,o:Aminicenantales,f:Aminicenantales,g:Aminicenantales
Otu1720	0	0	0	0	0	0	0	0	0		0	0	0	0	0	0.000136	0.0001603	0.0002971	9.811e-05	d:Bacteria,p:Acidobacteriota,c:Aminicenantia,o:Aminicenantales,f:Aminicenantales,g:Aminicenantales
Otu10500	0.000255	0.000128	0	0	0	0	0	0	0		0	0	0	0	0	0	0	0	0	d:Bacteria,p:Acidobacteriota,c:Blastocatellia,o:11-24,f:11-24,g:11-24
Otu11419	0.0001093	0	0	0	0	0	0	0	0		0	0	0	0	0	0	0	0	0	d:Bacteria,p:Acidobacteriota,c:Blastocatellia,o:Pyrinomonadales,f:Pyrinomonadaceae,g:RB41,s:uncultured_bacterium
Otu25119	0.0002186	0	0	0	0	0	0	0	0		0	0	0	0	0	0	0	0	0	d:Bacteria,p:Acidobacteriota,c:Blastocatellia,o:Pyrinomonadales,f:Pyrinomonadaceae,g:RB41,s:uncultured_bacterium
Otu486	0.0001822	0	0	0	0	0.0001104	0	0	0		7.877e-05	0.0001924	0.0005428	0.001249	0.000827	0.0005442	0.0003207	0.0005942	0.0005559	d:Bacteria,p:Acidobacteriota,c:Holophagae,o:Holophagales,f:Holophagaceae
Otu7024	0.0001093	0	0	0	0	0	0	0	0		0	0	0	0	0	0	0	0	0	d:Bacteria,p:Acidobacteriota,c:Holophagae,o:Holophagales,f:Holophagaceae
Otu15049	0	0	0	0	0	0	0	0	0		0.0002363	0.0006735	0.001086	0.0008117	0.001241	0.001043	0.0002138	0.0004292	0.0004578	d:Bacteria,p:Acidobacteriota,c:Holophagae,o:Holophagales,f:Holophagaceae
Otu395	0	0	0	0	0	0	0	0	0		7.877e-05	0.0005773	0.0003948	0.002373	0.002205	0.003129	0.0005879	0.0006272	0.0002943	d:Bacteria,p:Acidobacteriota,c:Holophagae,o:Holophagales,f:Holophagaceae
Otu4845	0	0	0	0	0	0	0	0	0		0.0001575	9.622e-05	0.000148	0	0	0	0	0	0	d:Bacteria,p:Acidobacteriota,c:Holophagae,o:Holophagales,f:Holophagaceae
Otu3372	0	0	0	0	0	0	0	0	0		0	0.001251	0.0001974	0	0	0	0	0	0	d:Bacteria,p:Acidobacteriota,c:Holophagae,o:Holophagales,f:Holophagaceae
Otu11021	0	0	0	0	0	0	0	0	0		0	9.622e-05	0	0	0	0	0	0	0	d:Bacteria,p:Acidobacteriota,c:Holophagae,o:Holophagales,f:Holophagaceae
Otu13660	0	0	0	0	0	0	0	0	0		0	0	0	0	0	0	0	0	6.54e-05	d:Bacteria,p:Acidobacteriota,c:Holophagae,o:Holophagales,f:Holophagaceae
Otu18025	0	0	0	0	0	0	0	0	0		0	0	0	0	0.0001378	0	0	0	0	d:Bacteria,p:Acidobacteriota,c:Holophagae,o:Holophagales,f:Holophagaceae
Otu18814	0	0	0	0	0	0	0	0	0		0	0	0	0	0.0001378	0	0	0	0	d:Bacteria,p:Acidobacteriota,c:Holophagae,o:Holophagales,f:Holophagaceae
Otu203	0.0005829	0.0003412	0.0001834	0	0	0	0	0	0		0.0009847	0.0009141	0.0005428	0.005744	0.004342	0.001043	0.002512	0.002575	0.003499	d:Bacteria,p:Acidobacteriota,c:Holophagae,o:Holophagales,f:Holophagaceae,g:Geothrix
Otu30866	0	0	0	0	0	0	0	0	0		0	0	0	0.0001249	0	0.000136	0	0	0	d:Bacteria,p:Acidobacteriota,c:Holophagae,o:Holophagales,f:Holophagaceae,g:Geothrix
Otu6697	0	0	0	0	0	0	0	0	0		0	0	0	0.0001249	0	0	0	0	0	d:Bacteria,p:Acidobacteriota,c:Holophagae,o:Holophagales,f:Holophagaceae,g:Geothrix
Otu11641	0	0	0	0	0	0	0	0	0		0	0	0	0.0001249	0	0	0	0	0	d:Bacteria,p:Acidobacteriota,c:Holophagae,o:Holophagales,f:Holophagaceae,g:Geothrix
Otu6889	0	0	0	0	0	0	0	0	0		0	0	0	0	0	0	0	0	6.54e-05	d:Bacteria,p:Acidobacteriota,c:Holophagae,o:Holophagales,f:Holophagaceae,g:Geothrix,s:uncultured_bacterium
Otu1177	0	0	0	0	0	0	0	0	0		0	9.622e-05	0	0	0	0	0	0	0	d:Bacteria,p:Acidobacteriota,c:Holophagae,o:Holophagales,f:Holophagaceae,g:uncultured
Otu12088	0	0	0	0	0	0	0	0	0		0	0	0	0	0	0	0	0	6.54e-05	d:Bacteria,p:Acidobacteriota,c:Holophagae,o:Holophagales,f:Holophagaceae,g:uncultured
Otu17136	0	0	0	0	0	0	0	0	0		0	0	0	0	0	0	0	6.602e-05	0	d:Bacteria,p:Acidobacteriota,c:Holophagae,o:Holophagales,f:Holophagaceae,g:uncultured
Otu16570	0	0	0	0	0	0	0	0	0		0	0.0001443	0	0	0.0001378	0	0	0	0	d:Bacteria,p:Acidobacteriota,c:Holophagae,o:Holophagales,f:Holophagaceae,g:uncultured,s:uncultured_bacterium
Otu457	0	0	0	0	0	0	0	0	0		0	0	0	0.004058	0.0007581	0.0004535	0.000481	0.0004952	0.0006213	d:Bacteria,p:Acidobacteriota,c:Holophagae,o:Holophagales,f:Holophagaceae,g:uncultured,s:uncultured_bacterium
Otu6756	0	0	0	0	0	0	0	0	0		0	0	0	0.0001249	0.0001378	0	0	0	0	d:Bacteria,p:Acidobacteriota,c:Holophagae,o:Holophagales,f:Holophagaceae,g:uncultured,s:uncultured_bacterium
Otu11758	0	0	0	0	0	0	0	0	0		0	0	0	0	0	0	0.0001603	0	6.54e-05	d:Bacteria,p:Acidobacteriota,c:Holophagae,o:Holophagales,f:Holophagaceae,g:uncultured,s:uncultured_bacterium
Otu2303	0	0	0	0	0	0	0	0	0		0	0	0	0	0	0	0	6.602e-05	6.54e-05	d:Bacteria,p:Acidobacteriota,c:Holophagae,o:Holophagales,f:Holophagaceae,s:uncultured_bacterium
Otu6620	0	0	0	0	0	0	0	0	0		0	0	0	0	0	0	0	6.602e-05	0	d:Bacteria,p:Acidobacteriota,c:Holophagae,o:Subgroup_7,f:Subgroup_7,g:Subgroup_7,s:uncultured_bacterium
Otu28308	0	0	0	0	0	0	0	0	0		0	0	0	0	0	0	0	6.602e-05	0	d:Bacteria,p:Acidobacteriota,c:Holophagae,o:Subgroup_7,f:Subgroup_7,g:Subgroup_7,s:uncultured_bacterium
Otu30619	0	0	0	0	0	0	0	0	0		0	0	0	0	0	0	0	6.602e-05	0	d:Bacteria,p:Acidobacteriota,c:Holophagae,o:Subgroup_7,f:Subgroup_7,g:Subgroup_7,s:uncultured_bacterium
Otu1813	0	0	0	0	0	0	0	0	0		0.0002363	0.0003368	0.0003454	0.0005619	0.0002068	0.0006349	0.0005879	0.0005282	0.0006213	d:Bacteria,p:Acidobacteriota,c:Subgroup_18,o:Subgroup_18,f:Subgroup_18,g:Subgroup_18
Otu953	0	0	0	0	0	0	0	0	0		0	0	9.87e-05	0	0	0	0.0001069	6.602e-05	0	d:Bacteria,p:Acidobacteriota,c:Subgroup_18,o:Subgroup_18,f:Subgroup_18,g:Subgroup_18
Otu883	0	0	0	0	0	0	0	0	0		0	0	0	0	0	0.0001814	0.001817	0.001783	0.002028	d:Bacteria,p:Acidobacteriota,c:Subgroup_18,o:Subgroup_18,f:Subgroup_18,g:Subgroup_18
Otu12131	0	0	0	0	0	0	0	0	0		0	0	0	0	0	0	0	0	6.54e-05	d:Bacteria,p:Acidobacteriota,c:Subgroup_18,o:Subgroup_18,f:Subgroup_18,g:Subgroup_18
Otu3644	0	0	0	0	0	0	0	0	0		0.001891	0.0009141	0.001086	0	0	0	0.0001603	0	0	d:Bacteria,p:Acidobacteriota,c:Subgroup_18,o:Subgroup_18,f:Subgroup_18,g:Subgroup_18,s:uncultured_bacterium
Otu27483	0	0	0	0	0	0	0	0	0		0	0	0	0	0	0	0.0006948	0.0005612	0.0001962	d:Bacteria,p:Acidobacteriota,c:Subgroup_18,o:Subgroup_18,f:Subgroup_18,g:Subgroup_18,s:uncultured_bacterium
Otu1492	0	0	0	0	0	0	0	0	0		0	0	0	0	0	0	0.0001603	9.904e-05	0	d:Bacteria,p:Acidobacteriota,c:Subgroup_18,o:Subgroup_18,f:Subgroup_18,g:Subgroup_18,s:uncultured_bacterium
Otu4522	0	0	0	0	0	0	0	0	0		0	0	0	0	0	0.000136	0	0	0	d:Bacteria,p:Acidobacteriota,c:Subgroup_21,o:Subgroup_21,f:Subgroup_21,g:Subgroup_21
Otu2259	0	0	0	0	0	0	0	0	0		0	9.622e-05	0	0	0	0	0	6.602e-05	6.54e-05	d:Bacteria,p:Acidobacteriota,c:Subgroup_22,o:Subgroup_22,f:Subgroup_22,g:Subgroup_22,s:uncultured_bacterium
Otu14338	7.287e-05	0	0	0	0	0	0	0	0		0	0	0	0	0	0	0	0	0	d:Bacteria,p:Acidobacteriota,c:Subgroup_5,o:Subgroup_5,f:Subgroup_5,g:Subgroup_5
Otu2452	0.0001457	0	0	0	0	0	0.0001588	0	0		0	0	0	0	0	0	0	0	0	d:Bacteria,p:Acidobacteriota,c:Subgroup_5,o:Subgroup_5,f:Subgroup_5,g:Subgroup_5
Otu1384	0	0	0	0	0	0	0	0	0		7.877e-05	0.0002405	0.0002961	0	0.0003446	0.000136	0	0.0003301	0.0003924	d:Bacteria,p:Acidobacteriota,c:Thermoanaerobaculia,o:Thermoanaerobaculales,f:Thermoanaerobaculaceae,g:Thermoanaerobaculum
Otu12371	0	0	0	0	0	0	0	0	0		0	0	0	0	0	0	0.0005345	0.0002641	0.0002289	d:Bacteria,p:Acidobacteriota,c:Thermoanaerobaculia,o:Thermoanaerobaculales,f:Thermoanaerobaculaceae,g:Thermoanaerobaculum
Otu4185	0	0	0	0	0	0	0	0	0		0.0001575	0	0.0001974	0	0.0002068	9.069e-05	0.0001069	0.0001651	0.0002616	d:Bacteria,p:Acidobacteriota,c:Thermoanaerobaculia,o:Thermoanaerobaculales,f:Thermoanaerobaculaceae,g:Thermoanaerobaculum,s:uncultured_bacterium
Otu11700	0	0	0	0	0	0	0	0	0		0	0	0	0	0	9.069e-05	0	0	0	d:Bacteria,p:Acidobacteriota,c:Thermoanaerobaculia,o:Thermoanaerobaculales,f:Thermoanaerobaculaceae,g:TPD-58,s:uncultured_bacterium
Otu10336	0	0	0	0	0	0	0	0	0		7.877e-05	9.622e-05	0	0	0	0	0	0	0	d:Bacteria,p:Acidobacteriota,c:Thermoanaerobaculia,o:Thermoanaerobaculales,f:Thermoanaerobaculaceae,g:TPD-58,s:uncultured_Desulfuromonas
Otu6266	0	0	0	0	0	0	0	0	0		0	0	0	0	0	0.0001814	0.0003207	0.0003631	0.0002943	d:Bacteria,p:Acidobacteriota,c:Vicinamibacteria,o:Subgroup_17,f:Subgroup_17,g:Subgroup_17
Otu5182	0.0004008	0.0004692	0.0002752	0	0	0	0	0	0		0	0	0	0	0	0	0	0	0	d:Bacteria,p:Acidobacteriota,c:Vicinamibacteria,o:Subgroup_17,f:Subgroup_17,g:Subgroup_17,s:uncultured_Acidobacteria
Otu7438	0.0009472	0.0003839	0.0002752	0	0	0	0	0	0		0	0	0	0	0	0	0	0	0	d:Bacteria,p:Acidobacteriota,c:Vicinamibacteria,o:Subgroup_17,f:Subgroup_17,g:Subgroup_17,s:uncultured_bacterium
Otu6793	0	0	0	0	0	0	0	0	0		0	0	0	0	0	0	0	0.0001651	0.0001635	d:Bacteria,p:Acidobacteriota,c:Vicinamibacteria,o:Subgroup_17,f:Subgroup_17,g:Subgroup_17,s:uncultured_bacterium
Otu19833	0.0002915	0.0003412	0.0003669	0	0	0	6.351e-05	0	0		0	0	0	0	0	0	0	0	0	d:Bacteria,p:Acidobacteriota,c:Vicinamibacteria,o:Vicinamibacterales,f:uncultured,g:uncultured
Otu10933	0.0001457	0	0	0	0	0	0	0	0		0	0	0	0	0	0	0	0	0	d:Bacteria,p:Acidobacteriota,c:Vicinamibacteria,o:Vicinamibacterales,f:uncultured,g:uncultured
Otu2526	0.0001457	0.0001706	0	0	0	0	0.0003176	0	0		0	0	0	0	0	0	0	0	0	d:Bacteria,p:Acidobacteriota,c:Vicinamibacteria,o:Vicinamibacterales,f:uncultured,g:uncultured
Otu7269	0.0001457	0	0	0	0	0	0	0	0		0	0	0	0	0	0	0	0	0	d:Bacteria,p:Acidobacteriota,c:Vicinamibacteria,o:Vicinamibacterales,f:uncultured,g:uncultured
Otu7238	0.0002186	0.0002559	0.0001834	0	0	0	0	0	0		0	0	0	0	0	0	0	0	0	d:Bacteria,p:Acidobacteriota,c:Vicinamibacteria,o:Vicinamibacterales,f:uncultured,g:uncultured
Otu17380	0.0002915	0.0001706	0	0	0	0	0	0	0		0	0	0	0	0	0	0	0	0	d:Bacteria,p:Acidobacteriota,c:Vicinamibacteria,o:Vicinamibacterales,f:uncultured,g:uncultured
Otu5078	0.0001093	0	0	0	0	0.0001104	9.527e-05	0	0		0	0	0	0	0	0	0	0	0	d:Bacteria,p:Acidobacteriota,c:Vicinamibacteria,o:Vicinamibacterales,f:uncultured,g:uncultured
Otu17258	0.0001093	0.000128	0	0	0	0	0	0	0		0	0	0	0	0	0	0	0	0	d:Bacteria,p:Acidobacteriota,c:Vicinamibacteria,o:Vicinamibacterales,f:uncultured,g:uncultured,s:uncultured_bacterium
Otu9197	0	8.531e-05	0	0	0	0	0	0	0		0	0	0	0	0	0	0	0	0	d:Bacteria,p:Acidobacteriota,c:Vicinamibacteria,o:Vicinamibacterales,f:uncultured,g:uncultured,s:uncultured_bacterium
Otu24098	0	0	0	0	0	0	6.351e-05	0	0		0	0	0	0	0	0	0	0	0	d:Bacteria,p:Acidobacteriota,f:uncultured,g:uncultured,s:uncultured_bacterium
Otu21359	0	0	0	0	0.0001215	0	0	0	0		0	0	0	0	0	0	0	0	0	d:Bacteria,p:Acidobacteriota,g:uncultured
Otu5895	7.287e-05	0	0	0	0	0	0	0	0		0	0	0	0	0	0	0	0	0	d:Bacteria,p:Actinobacteriota
Otu17308	0	8.531e-05	0	0	0	0	0	0	0		0	0	0	0	0	0	0	0	0	d:Bacteria,p:Actinobacteriota
Otu9162	0	8.531e-05	0	0	0	0	0	0	0		0	0	0	0	0	0	0	0	0	d:Bacteria,p:Actinobacteriota
Otu318	0.0008744	0.000981	0.000642	0.0009056	0.001459	0.001104	0.0008574	0.0003093	0.002356		0	0	0	0	0	0	0	0	0	d:Bacteria,p:Actinobacteriota,c:Acidimicrobiia
Otu6375	0.000255	0.0002986	0.0002752	0.0001941	0.0006685	0.0003865	0.0004446	0.0001031	0		0	0	0	0	0	0	0	0	0	d:Bacteria,p:Actinobacteriota,c:Acidimicrobiia
Otu333	0.0002186	0.0002559	0.0003669	0.0008409	0.0009723	0.000994	0.001397	0.0007218	0.002356		0	0	0	0	0	0	0	0	0	d:Bacteria,p:Actinobacteriota,c:Acidimicrobiia
Otu367	0.0007287	0.0008104	0.0008255	0.001423	0.0009723	0.002375	0.002128	0.0008249	0.001178		0	0	0	0	0	0	0	0	0	d:Bacteria,p:Actinobacteriota,c:Acidimicrobiia
Otu7508	0.0002915	0.0002559	0	0.0001941	0.0001823	0	0.0004446	0	0.0003366		0	0	0	0	0	0	0	0	0	d:Bacteria,p:Actinobacteriota,c:Acidimicrobiia
Otu17294	0.0002186	0.0002986	0.0002752	0.0001294	0	0	0.0001588	0.0001547	0		0	0	0	0	0	0	0	0	0	d:Bacteria,p:Actinobacteriota,c:Acidimicrobiia
Otu6994	0.0001457	8.531e-05	0	0	0	0.0001104	0	0	0		0	0	0	0	0	0	0	0	0	d:Bacteria,p:Actinobacteriota,c:Acidimicrobiia
Otu792	7.287e-05	0	0	0.0001294	0.0001215	0.0001657	0.0001588	0	0		0	0	0	0	0	0	0	0	0	d:Bacteria,p:Actinobacteriota,c:Acidimicrobiia
Otu3148	0	0.0001706	0	0.0002587	0.0003039	0.0001657	0	0	0		0	0	0	0	0	0	0	0	0	d:Bacteria,p:Actinobacteriota,c:Acidimicrobiia
Otu2250	0	8.531e-05	0	0	0	0.0001104	6.351e-05	0	0		0	0	0	0	0	0	0	0	0	d:Bacteria,p:Actinobacteriota,c:Acidimicrobiia
Otu3168	0	0	0	0	0	0	6.351e-05	0	0		0	0	0	0	0	0	0	0	0	d:Bacteria,p:Actinobacteriota,c:Acidimicrobiia
Otu15531	0	0	0	0	0	0	0	0	0		0	0	0	0	0	0	0	6.602e-05	0	d:Bacteria,p:Actinobacteriota,c:Acidimicrobiia
Otu14931	0	0	0	0	0	0	0	0	0		0	0	0	0	0	0	0	6.602e-05	0	d:Bacteria,p:Actinobacteriota,c:Acidimicrobiia
Otu658	0.001275	0.0007678	0.000642	0.002005	0.001459	0.001325	0.001048	0.001134	0.0005049		0	0	0	0	0	0	0	0	0	d:Bacteria,p:Actinobacteriota,c:Acidimicrobiia,o:IMCC26256,f:IMCC26256,g:IMCC26256
Otu2754	0.0006922	0.0005971	0.0003669	0.0001294	0	0	0	0	0		0.0002363	0.0001924	9.87e-05	0	0	0	0	0	0	d:Bacteria,p:Actinobacteriota,c:Acidimicrobiia,o:IMCC26256,f:IMCC26256,g:IMCC26256
Otu10963	0.0007287	0.0005545	0.0001834	0	0	0	0.0002858	0.0001031	0.001515		0	0	0	0.0002498	0	0	0.0001069	6.602e-05	0	d:Bacteria,p:Actinobacteriota,c:Acidimicrobiia,o:IMCC26256,f:IMCC26256,g:IMCC26256
Otu815	0.0005101	0.0007251	0.0003669	0	0	0	0.0003493	0.0002062	0.0006732		0.0001182	0	0	0.0003122	0.0002757	0.000136	0.0001603	0.0001981	0.0002289	d:Bacteria,p:Actinobacteriota,c:Acidimicrobiia,o:IMCC26256,f:IMCC26256,g:IMCC26256
Otu3000	0.0003279	0.0002559	0.0001834	0	0	0	0	0	0		0	0	0	0	0	0	0	0	0	d:Bacteria,p:Actinobacteriota,c:Acidimicrobiia,o:IMCC26256,f:IMCC26256,g:IMCC26256
Otu5727	7.287e-05	0.0002133	0	0.0007116	0.0007293	0.0003865	0.0004128	0	0.0005049		0	0	0	0	0	0	0	0	0	d:Bacteria,p:Actinobacteriota,c:Acidimicrobiia,o:IMCC26256,f:IMCC26256,g:IMCC26256
Otu12738	0	0	0	0	0	0.0001104	6.351e-05	0	0		0	0	0	0	0	0	0	0	0	d:Bacteria,p:Actinobacteriota,c:Acidimicrobiia,o:IMCC26256,f:IMCC26256,g:IMCC26256
Otu7518	0.0003643	0.000128	0	0	0	0	0	0	0		0	0	0	0	0	0	0.0001069	0	0	d:Bacteria,p:Actinobacteriota,c:Acidimicrobiia,o:IMCC26256,f:IMCC26256,g:IMCC26256
Otu23819	0	0	0	0.0001941	0.0001215	0.000497	0	0	0		0	0	0	0	0	0	0	0	0	d:Bacteria,p:Actinobacteriota,c:Acidimicrobiia,o:IMCC26256,f:IMCC26256,g:IMCC26256
Otu4834	0	0	0	0	0	0	0	0	0		0	9.622e-05	0	0	0	0	0.0001603	6.602e-05	9.811e-05	d:Bacteria,p:Actinobacteriota,c:Acidimicrobiia,o:IMCC26256,f:IMCC26256,g:IMCC26256
Otu1132	0.001894	0.001749	0.001376	0.001035	0.001215	0.001325	0.0002541	0.0001031	0		0	0	0	0	0	0	0	0	0	d:Bacteria,p:Actinobacteriota,c:Acidimicrobiia,o:IMCC26256,f:IMCC26256,g:IMCC26256,s:uncultured_bacterium
Otu7052	0.0002915	0.0004265	0.0001834	0	0	0	0	0	0		0	0	0	0	0	0	0	0	0	d:Bacteria,p:Actinobacteriota,c:Acidimicrobiia,o:IMCC26256,f:IMCC26256,g:IMCC26256,s:uncultured_bacterium
Otu7781	0.0001093	0	0	0	0	0	6.351e-05	0	0		0	0	0	0	0	0	0	0	0	d:Bacteria,p:Actinobacteriota,c:Acidimicrobiia,o:IMCC26256,f:IMCC26256,g:IMCC26256,s:uncultured_bacterium
Otu7645	0	0	0	0.0001941	0	0	0	0	0		0	0	0	0	0	0	0	0	0	d:Bacteria,p:Actinobacteriota,c:Acidimicrobiia,o:IMCC26256,f:IMCC26256,g:IMCC26256,s:uncultured_bacterium
Otu7025	0	0	0	0	0	0	0	0	0		0	0	0	0	0	0	0	0	6.54e-05	d:Bacteria,p:Actinobacteriota,c:Acidimicrobiia,o:Microtrichales
Otu17289	0.0001822	8.531e-05	0	0	0	0	0.0002223	0	0		0	0	0	0	0	0	0	0	0	d:Bacteria,p:Actinobacteriota,c:Acidimicrobiia,o:Microtrichales,f:Iamiaceae,g:Iamia
Otu22503	0	0.000128	0	0	0	0	0	0	0		0	0	0	0	0	0	0	0	0	d:Bacteria,p:Actinobacteriota,c:Acidimicrobiia,o:Microtrichales,f:Ilumatobacteraceae,g:CL500-29_marine_group
Otu10376	0.0001457	0	0	0	0	0	0	0	0		0	0	0	0	0	0	0	0	0	d:Bacteria,p:Actinobacteriota,c:Acidimicrobiia,o:Microtrichales,f:Ilumatobacteraceae,g:uncultured,s:uncultured_bacterium
Otu8065	0	0	0	0	0	0	0	0	0		0	0	0	0.0001249	0	0	0	0	0	d:Bacteria,p:Actinobacteriota,c:Acidimicrobiia,o:Microtrichales,f:Microtrichaceae,g:IMCC26207,s:uncultured_bacterium
Otu7332	0.000255	0.0002133	0.0003669	0	0	0	9.527e-05	0	0		0	0	0	0	0	0	0	0	0	d:Bacteria,p:Actinobacteriota,c:Acidimicrobiia,o:Microtrichales,f:Microtrichaceae,g:uncultured
Otu8058	0	0	0	0	0	0	0	0	0		0	0	0	0.0002498	0.0002068	0	0	0	6.54e-05	d:Bacteria,p:Actinobacteriota,c:Acidimicrobiia,o:Microtrichales,f:uncultured,g:uncultured,s:uncultured_bacterium
Otu64	0.002623	0.002047	0.007979	0.005498	0.006624	0.007124	0.005018	0.002526	0.005217		0.0003151	0	0.000148	0.0003746	0.0002757	0.000136	0.0001069	0.0002641	0.000327	d:Bacteria,p:Actinobacteriota,c:Acidimicrobiia,o:uncultured,f:uncultured,g:uncultured
Otu29	0.0149	0.01514	0.01137	0.02471	0.02814	0.03186	0.02325	0.01098	0.02205		0	0	0	0	0	0	0	0	0	d:Bacteria,p:Actinobacteriota,c:Acidimicrobiia,o:uncultured,f:uncultured,g:uncultured
Otu440	0.001749	0.001408	0.0007337	0.002717	0.003282	0.002761	0.0005399	0.000464	0.0005049		0	0	0	0	0	0	0	0	0	d:Bacteria,p:Actinobacteriota,c:Acidimicrobiia,o:uncultured,f:uncultured,g:uncultured
Otu5565	0.0007651	0.0009384	0.0007337	0.0001941	0.0002431	0.0004418	0	0	0		0	0	0	0	0	0	0	0	0	d:Bacteria,p:Actinobacteriota,c:Acidimicrobiia,o:uncultured,f:uncultured,g:uncultured
Otu1047	0.0004372	0.0006398	0.0003669	0.0009056	0.0009723	0.0006627	0.0002541	0.0001031	0.0003366		0	0	0	0	0	0	0	0	0	d:Bacteria,p:Actinobacteriota,c:Acidimicrobiia,o:uncultured,f:uncultured,g:uncultured
Otu204	0.003716	0.002943	0.00211	0.002264	0.001398	0.001767	0.0008574	0.0002062	0.0008415		0	0	0	0	0	0	0	0	0	d:Bacteria,p:Actinobacteriota,c:Acidimicrobiia,o:uncultured,f:uncultured,g:uncultured
Otu96	0.0009837	0.001493	0.001376	0.001552	0.001155	0.001767	0.003525	0.004795	0.00202		0	0	0	0	0	0	0	0	0	d:Bacteria,p:Actinobacteriota,c:Acidimicrobiia,o:uncultured,f:uncultured,g:uncultured
Otu27705	7.287e-05	0	0	0	0	0	0	0	0		0	0	0	0	0	0	0	0	0	d:Bacteria,p:Actinobacteriota,c:Acidimicrobiia,o:uncultured,f:uncultured,g:uncultured
Otu973	0	8.531e-05	0.002201	0	0	0	0.0009527	0.0002578	0.0003366		0	0	0	0	0	0	0	0	0	d:Bacteria,p:Actinobacteriota,c:Acidimicrobiia,o:uncultured,f:uncultured,g:uncultured
Otu28426	7.287e-05	0	0	0	0	0	0	0	0		0	0	0	0	0	0	0	0	0	d:Bacteria,p:Actinobacteriota,c:Acidimicrobiia,o:uncultured,f:uncultured,g:uncultured
Otu1755	0.0001457	8.531e-05	0	0	0	0	0	0	0		0	0	0	0	0	0	0	0	0	d:Bacteria,p:Actinobacteriota,c:Acidimicrobiia,o:uncultured,f:uncultured,g:uncultured
Otu10878	0.0001093	0.000128	0	0	0	0.0001104	0	0	0		0	0	0	0	0	0	0	0	0	d:Bacteria,p:Actinobacteriota,c:Acidimicrobiia,o:uncultured,f:uncultured,g:uncultured
Otu9182	7.287e-05	0.0001706	0	0.0003234	0.0002431	0.0003865	0.000127	0	0		0	0	0	0	0	0	0	0	0	d:Bacteria,p:Actinobacteriota,c:Acidimicrobiia,o:uncultured,f:uncultured,g:uncultured
Otu14517	0.0001822	0.0002986	0	0.0001941	0.0001215	0.0001104	0.000127	0.0001031	0.0003366		0	0	0	0	0	0	0	0	0	d:Bacteria,p:Actinobacteriota,c:Acidimicrobiia,o:uncultured,f:uncultured,g:uncultured
Otu23123	0	0	0	0	0	0.0001657	0	0	0		0	0	0	0	0	0	0	0	0	d:Bacteria,p:Actinobacteriota,c:Acidimicrobiia,o:uncultured,f:uncultured,g:uncultured
Otu5767	0	0	0.0001834	0	0.0001215	0.0001104	0	0	0		0	0	0	0	0	0	0	0	0	d:Bacteria,p:Actinobacteriota,c:Acidimicrobiia,o:uncultured,f:uncultured,g:uncultured
Otu3673	0	8.531e-05	0	0	0.0001215	0	6.351e-05	0.0001031	0		0	0	0	0	0	0	0	0	0	d:Bacteria,p:Actinobacteriota,c:Acidimicrobiia,o:uncultured,f:uncultured,g:uncultured
Otu11249	0	0	0.0001834	0	0	0	0	0	0		0	0	0	0	0	0	0	0	0	d:Bacteria,p:Actinobacteriota,c:Acidimicrobiia,o:uncultured,f:uncultured,g:uncultured
Otu31918	0	0	0	0	0.0001215	0	0	0	0		0	0	0	0	0	0	0	0	0	d:Bacteria,p:Actinobacteriota,c:Acidimicrobiia,o:uncultured,f:uncultured,g:uncultured
Otu23720	0	0	0	0	0	0.0001104	0	0	0		0	0	0	0	0	0	0	0	0	d:Bacteria,p:Actinobacteriota,c:Acidimicrobiia,o:uncultured,f:uncultured,g:uncultured
Otu4916	0	0.000128	0.0001834	0	0	0	9.527e-05	0	0		0	0	9.87e-05	0	0	0	0	0	0	d:Bacteria,p:Actinobacteriota,c:Acidimicrobiia,o:uncultured,f:uncultured,g:uncultured,s:uncultured_actinobacterium
Otu3257	0	0	0.0004586	0.0001941	0.0001823	0.0001104	0	0.0001031	0		0	0	0	0.0001873	0.0001378	0	0	0	0	d:Bacteria,p:Actinobacteriota,c:Acidimicrobiia,o:uncultured,f:uncultured,g:uncultured,s:uncultured_actinobacterium
Otu22790	0.000255	8.531e-05	0.0001834	0.0003881	0.0003039	0.0002761	0	0	0		0	0	0	0	0	0	0	0	0	d:Bacteria,p:Actinobacteriota,c:Acidimicrobiia,o:uncultured,f:uncultured,g:uncultured,s:uncultured_Actinomycetales
Otu11603	0.0002915	0.0003412	0.0001834	0	0.0001215	0	0.0006669	0.0002578	0.002188		0	0	0	0	0	0	0	0	0	d:Bacteria,p:Actinobacteriota,c:Acidimicrobiia,o:uncultured,f:uncultured,g:uncultured,s:uncultured_bacterium
Otu1953	7.287e-05	0.0002986	0.0003669	0.0006469	0.0003039	0.000497	0.0003811	0.0003093	0		0	0	0	0	0	0	0	0	0	d:Bacteria,p:Actinobacteriota,c:Acidimicrobiia,o:uncultured,f:uncultured,g:uncultured,s:uncultured_bacterium
Otu9566	7.287e-05	0	0	0	0	0	0	0	0		0	0	0	0	0	0	0	0	0	d:Bacteria,p:Actinobacteriota,c:Acidimicrobiia,o:uncultured,f:uncultured,g:uncultured,s:uncultured_bacterium
Otu27	0.008853	0.01164	0.01211	0.01404	0.0138	0.0153	0.009432	0.007578	0.009593		0.0001969	0.0001924	0.0002467	0.0001249	0	0	0	0	0	d:Bacteria,p:Actinobacteriota,c:Acidimicrobiia,o:uncultured,f:uncultured,g:uncultured,s:uncultured_forest
Otu31964	0	0	0	0	0.0001215	0	0	0	0		0	0	0	0	0	0	0	0	0	d:Bacteria,p:Actinobacteriota,c:Acidimicrobiia,o:uncultured,f:uncultured,g:uncultured,s:uncultured_forest
Otu27749	7.287e-05	0	0	0	0	0	0	0	0		0	0	0	0	0	0	0	0	0	d:Bacteria,p:Actinobacteriota,c:Acidimicrobiia,s:uncultured_bacterium
Otu20100	0.0001457	0.000128	0	0.0002587	0.0004254	0.0004418	0.0004764	0.0004124	0		0	0	0	0	0	0	0	0	0	d:Bacteria,p:Actinobacteriota,c:Acidimicrobiia,s:uncultured_bacterium
Otu7462	7.287e-05	0	0	0	0	0	0	0	0		0	0	0	0	0	0	0	0	0	d:Bacteria,p:Actinobacteriota,c:Acidimicrobiia,s:uncultured_bacterium
Otu9553	7.287e-05	0	0	0	0	0	0	0	0		0	0	0	0	0	0	0	0	0	d:Bacteria,p:Actinobacteriota,c:Acidimicrobiia,s:uncultured_bacterium
Otu27787	0.0001093	8.531e-05	0	0	0	0	0	0	0		0	0	0	0	0	0	0	0	0	d:Bacteria,p:Actinobacteriota,c:Acidimicrobiia,s:uncultured_bacterium
Otu3508	7.287e-05	0	0	0.0001294	0	0	0	0	0		0	0	0	0	0	0	0	0	0	d:Bacteria,p:Actinobacteriota,c:Acidimicrobiia,s:uncultured_bacterium
Otu3128	0	0	0	0	0.0001215	0.0001657	0	0	0		0	0	0	0	0	0	0	0	0	d:Bacteria,p:Actinobacteriota,c:Acidimicrobiia,s:uncultured_bacterium
Otu7179	0	0	0.0001834	0	0	0	0	0	0		0	0	0	0	0	0	0	0	0	d:Bacteria,p:Actinobacteriota,c:Actinobacteria
Otu3776	0	0	0	0	0	0	0	0	0		0	0	0	0.0004371	0.0004135	0.0001814	0.0001069	9.904e-05	0.0004251	d:Bacteria,p:Actinobacteriota,c:Actinobacteria
Otu12195	0	0	0	0	0	0	0	0	0		0	0	0	0	0	0	0	0	9.811e-05	d:Bacteria,p:Actinobacteriota,c:Actinobacteria
Otu2920	0.0006194	0.0008104	0	0.0006469	0.0003646	0.0001104	6.351e-05	0	0		0	0	0	0	0	0	0	0	0	d:Bacteria,p:Actinobacteriota,c:Actinobacteria,o:Catenulisporales,f:Actinospicaceae,g:Actinospica
Otu537	0.0002186	0.0002133	0.0001834	0.0004528	0.0008508	0.0005522	0.0004764	0.0006702	0.0006732		0	0	0	0	0	0	0	0	0	d:Bacteria,p:Actinobacteriota,c:Actinobacteria,o:Corynebacteriales,f:Mycobacteriaceae,g:Mycobacterium
Otu221	0.0005829	0.0008104	0.006512	0.001294	0.0006077	0.001436	0.002001	0.00232	0.001346		7.877e-05	0	0	0	0	0	0	0	0	d:Bacteria,p:Actinobacteriota,c:Actinobacteria,o:Corynebacteriales,f:Mycobacteriaceae,g:Mycobacterium
Otu1009	0	0	0.0005503	0	0	0	0.0003176	0.0002062	0		0	0.0001443	0	0	0	0	0.0001069	0.000132	6.54e-05	d:Bacteria,p:Actinobacteriota,c:Actinobacteria,o:Corynebacteriales,f:Mycobacteriaceae,g:Mycobacterium
Otu19465	0	0	0.0001834	0	0	0	0.000127	0	0		0	0	0	0	0	0	0	0	0	d:Bacteria,p:Actinobacteriota,c:Actinobacteria,o:Corynebacteriales,f:Mycobacteriaceae,g:Mycobacterium
Otu1698	0	0	0	0	0	0	9.527e-05	0	0.0003366		0	0	0	0	0	0	0	0	0	d:Bacteria,p:Actinobacteriota,c:Actinobacteria,o:Corynebacteriales,f:Mycobacteriaceae,g:Mycobacterium
Otu16150	0	0	0	0	0.0001215	0	0	0	0		0	0	0	0	0	0	0	0	0	d:Bacteria,p:Actinobacteriota,c:Actinobacteria,o:Corynebacteriales,f:Mycobacteriaceae,g:Mycobacterium
Otu7622	0	8.531e-05	0	0	0	0	0	0	0		0	0	0	0	0	0	0	0	0	d:Bacteria,p:Actinobacteriota,c:Actinobacteria,o:Corynebacteriales,f:Nocardiaceae,g:Nocardia
Otu6059	0	0	0	0.0001941	0	0	0	0	0		0	0	0	0	0	0	0	0	0	d:Bacteria,p:Actinobacteriota,c:Actinobacteria,o:Corynebacteriales,f:Nocardiaceae,g:Nocardia
Otu20121	0	0	0	0	0.0001823	0.0001104	0	0	0		0	0	0	0	0	0	0	0	0	d:Bacteria,p:Actinobacteriota,c:Actinobacteria,o:Corynebacteriales,f:Nocardiaceae,g:Nocardia
Otu8718	0	8.531e-05	0.0001834	0	0	0	6.351e-05	0	0		0	0	0	0	0	0	0	0	0	d:Bacteria,p:Actinobacteriota,c:Actinobacteria,o:Corynebacteriales,f:Nocardiaceae,g:Rhodococcus,s:Rhodococcus_erythropolis
Otu19666	0	0.0001706	0	0	0	0.0001657	0	0	0		0	0	0	0	0	0	0	0	0	d:Bacteria,p:Actinobacteriota,c:Actinobacteria,o:Frankiales
Otu180	0.002732	0.002986	0.001834	0.002846	0.001337	0.001657	0.001048	0.000464	0.001178		0	0	0	0	0	0	0	0	0	d:Bacteria,p:Actinobacteriota,c:Actinobacteria,o:Frankiales,f:Acidothermaceae,g:Acidothermus
Otu2610	0.001129	0.001322	0.001101	0.001358	0.0003646	0.001215	0	0.0001547	0.0006732		0	0	0	0	0	0	0	0	0	d:Bacteria,p:Actinobacteriota,c:Actinobacteria,o:Frankiales,f:Acidothermaceae,g:Acidothermus
Otu533	7.287e-05	0.000128	0	0.0001941	0	0.0001104	0	0	0		0	0	0	0	0	0	0	0	0	d:Bacteria,p:Actinobacteriota,c:Actinobacteria,o:Frankiales,f:Acidothermaceae,g:Acidothermus
Otu30121	7.287e-05	0	0	0	0	0	0	0	0		0	0	0	0	0	0	0	0	0	d:Bacteria,p:Actinobacteriota,c:Actinobacteria,o:Frankiales,f:Acidothermaceae,g:Acidothermus
Otu11464	0	0	0	0.0001294	0	0.0001104	0	0	0		0	0	0	0	0	0	0	0	0	d:Bacteria,p:Actinobacteriota,c:Actinobacteria,o:Frankiales,f:Acidothermaceae,g:Acidothermus
Otu2755	0.00153	0.001962	0.001926	0.001035	0.0003646	0.0002761	0	0.0001547	0		0	0	0	0	0	0	0	0	0	d:Bacteria,p:Actinobacteriota,c:Actinobacteria,o:Frankiales,f:Acidothermaceae,g:Acidothermus,s:uncultured_bacterium
Otu240	0.0004008	0.0005545	0.0004586	0	0.0001215	0.0003313	0.001524	0.000928	0.003029		0	0	0	0	0	0	0	0	0	d:Bacteria,p:Actinobacteriota,c:Actinobacteria,o:Frankiales,f:Acidothermaceae,g:Acidothermus,s:uncultured_bacterium
Otu3069	0.0001093	0	0	0.0002587	0.0001215	0.0001104	0	0	0		0	0	0	0	0	0	0	0	0	d:Bacteria,p:Actinobacteriota,c:Actinobacteria,o:Frankiales,f:Acidothermaceae,g:Acidothermus,s:uncultured_bacterium
Otu22718	0	0	0	0	0	0.0002209	6.351e-05	0	0		0	0	0	0	0	0	0	0	0	d:Bacteria,p:Actinobacteriota,c:Actinobacteria,o:Frankiales,f:Acidothermaceae,g:Acidothermus,s:uncultured_bacterium
Otu416	0.0008744	0.000981	0.001284	0.0002587	0.0001823	0.0004418	0.002382	0.002062	0.002861		0	0	0	0	0	0	0	0	0	d:Bacteria,p:Actinobacteriota,c:Actinobacteria,o:Frankiales,f:Frankiaceae,g:Jatrophihabitans
Otu441	0.0009472	0.001024	0.002476	0.0001941	0.0002431	0.0001104	0.001524	0.001134	0.001515		0	0	0	0	0	0	0	0	0	d:Bacteria,p:Actinobacteriota,c:Actinobacteria,o:Frankiales,f:Frankiaceae,g:Jatrophihabitans,s:uncultured_bacterium
Otu215	0.002186	0.003839	0.005687	0	0	0	0	0	0		0.0003939	0.0004811	0.0003948	0.0006244	0.0003446	0.0003174	0.0001603	0.0001651	9.811e-05	d:Bacteria,p:Actinobacteriota,c:Actinobacteria,o:Frankiales,f:Sporichthyaceae,g:hgcI_clade
Otu6811	0	0	0	0	0	0	0	0	0		0	0	0	0	0.0002068	0	0	0	9.811e-05	d:Bacteria,p:Actinobacteriota,c:Actinobacteria,o:Frankiales,f:Sporichthyaceae,g:Longivirga
Otu1062	0	0	0	0	0	0	0	0	0		0.0002363	9.622e-05	0	0	0	0	0.0004276	0.0003301	0.0005559	d:Bacteria,p:Actinobacteriota,c:Actinobacteria,o:Kineosporiales,f:Kineosporiaceae
Otu281	0.0005465	0.0005118	0.002476	0.0001294	0	0.0002209	0.002953	0.002011	0.003366		0	0	0	0	0	0	0	0	9.811e-05	d:Bacteria,p:Actinobacteriota,c:Actinobacteria,o:Micrococcales,f:Microbacteriaceae
Otu30739	0	0	0	0	0	0	6.351e-05	0	0		0	0	0	0	0	0	0	0	0	d:Bacteria,p:Actinobacteriota,c:Actinobacteria,o:Micrococcales,f:Microbacteriaceae
Otu30451	0	0	0	0	0	0	0	0	0		0	0	0	0.0001249	0.0002068	0.0002267	0	0	0	d:Bacteria,p:Actinobacteriota,c:Actinobacteria,o:Micromonosporales,f:Micromonosporaceae
Otu3934	0	0	0	0	0	0	0	0	0		0	0	0	0	0.0001378	9.069e-05	0	0	0	d:Bacteria,p:Actinobacteriota,c:Actinobacteria,o:Micromonosporales,f:Micromonosporaceae
Otu5849	0	0.0002133	0	0.0005822	0	0	0	0	0		0	0	0	0	0	0	0	0	0	d:Bacteria,p:Actinobacteriota,c:Actinobacteria,o:Streptomycetales,f:Streptomycetaceae
Otu2364	0	0	0	0.0001294	0.0002431	0.0001657	9.527e-05	0	0.0003366		0	0	0	0	0	0	0	0	0	d:Bacteria,p:Actinobacteriota,c:Actinobacteria,o:Streptomycetales,f:Streptomycetaceae
Otu6955	0.000255	0.0002559	0	0.0003234	0.0001215	0	0	0	0		0	0	0	0	0	0	0	0	0	d:Bacteria,p:Actinobacteriota,c:Actinobacteria,o:Streptosporangiales,f:Thermomonosporaceae
Otu28700	0	0	0	0	0	0	0	0	0		0	0	0	0	0	0	0	9.904e-05	0.0001308	d:Bacteria,p:Actinobacteriota,c:Coriobacteriia,o:OPB41,f:OPB41,g:OPB41
Otu1555	0	0	0	0	0	0	0	0	0		0	0	9.87e-05	0.0001249	0	0	0.0003741	0.0002311	0.0004578	d:Bacteria,p:Actinobacteriota,c:Coriobacteriia,o:OPB41,f:OPB41,g:OPB41
Otu424	0	0	0	0	0	0	0	0	0		7.877e-05	0.0002887	0.0004441	0.0001249	0.0001378	9.069e-05	0.000481	0.0007263	0.001308	d:Bacteria,p:Actinobacteriota,c:Coriobacteriia,o:OPB41,f:OPB41,g:OPB41,s:uncultured_Coriobacteriaceae
Otu2523	0	0	0	0	0	0	0	0	0		0	0	9.87e-05	0	0.0002068	0	0.0003741	0.0004622	0.0004251	d:Bacteria,p:Actinobacteriota,c:Coriobacteriia,o:OPB41,f:OPB41,g:OPB41,s:uncultured_soil
Otu19407	0	0	0	0	0	0	6.351e-05	0	0		0	0	0	0	0	0	0	0	0	d:Bacteria,p:Actinobacteriota,c:Thermoleophilia
Otu817	0.001057	0.000981	0.0007337	0.0002587	0.0003039	0.0004418	0.001778	0.0009795	0.003702		0	0	0	0	0	0	0	0	0	d:Bacteria,p:Actinobacteriota,c:Thermoleophilia,o:Gaiellales,f:uncultured,g:uncultured
Otu835	0	0	0	0	0	0	0	0	0		0.0004726	0.0002405	0.0004441	0.0008117	0.0006892	0.0006349	0.0006414	0.0007923	0.0005559	d:Bacteria,p:Actinobacteriota,c:Thermoleophilia,o:Gaiellales,f:uncultured,g:uncultured
Otu24958	0	0	0	0	0	0	0	0	0		0.0001575	0	0.0001974	0	0.0002068	0	0.0001603	6.602e-05	6.54e-05	d:Bacteria,p:Actinobacteriota,c:Thermoleophilia,o:Gaiellales,f:uncultured,g:uncultured
Otu527	0	0	0	0	0	0	0	0	0		7.877e-05	0	9.87e-05	0	0	0	0.0007483	0.0005942	0.0004251	d:Bacteria,p:Actinobacteriota,c:Thermoleophilia,o:Gaiellales,f:uncultured,g:uncultured
Otu6871	0	0	0	0	0	0	0	0	0		0	0	9.87e-05	0	0	0	0	0	0.0001308	d:Bacteria,p:Actinobacteriota,c:Thermoleophilia,o:Gaiellales,f:uncultured,g:uncultured
Otu15001	0	0	0	0	0	0	0	0	0		0	0	0	0.0001873	0	0.0003174	0.0001603	9.904e-05	0	d:Bacteria,p:Actinobacteriota,c:Thermoleophilia,o:Gaiellales,f:uncultured,g:uncultured
Otu8497	0	0	0	0	0	0	0	0	0		0	0	0	0	0	9.069e-05	0	0	6.54e-05	d:Bacteria,p:Actinobacteriota,c:Thermoleophilia,o:Gaiellales,f:uncultured,g:uncultured
Otu4083	0	0	0	0	0	0	0	0	0		0	0	0	0	0	0.000136	0.0003207	0.000132	0.0001962	d:Bacteria,p:Actinobacteriota,c:Thermoleophilia,o:Gaiellales,f:uncultured,g:uncultured
Otu613	0.0008379	0.0006824	0.0002752	0	0	0	0.0005081	0.0008249	0.0006732		0	0	0	0	0	0	0	0	0	d:Bacteria,p:Actinobacteriota,c:Thermoleophilia,o:Gaiellales,f:uncultured,g:uncultured,s:uncultured_bacterium
Otu10669	0	0.0001706	0	0	0	0	0	0	0		0	0	0	0	0	0	0	0	0	d:Bacteria,p:Actinobacteriota,c:Thermoleophilia,o:Gaiellales,f:uncultured,g:uncultured,s:uncultured_bacterium
Otu8649	0	0	0	0	0	0	9.527e-05	0	0		0	0	0	0	0	0	0	0	0	d:Bacteria,p:Actinobacteriota,c:Thermoleophilia,o:Gaiellales,f:uncultured,g:uncultured,s:uncultured_bacterium
Otu8569	0	0	0	0	0	0	0	0	0		0	0	0	0	0	9.069e-05	0	0	0	d:Bacteria,p:Actinobacteriota,c:Thermoleophilia,o:Gaiellales,f:uncultured,g:uncultured,s:uncultured_bacterium
Otu12477	0	0	0	0	0	0	0	0	0		0	0	0	0	0	0	0.0002672	0.0002971	0.0001635	d:Bacteria,p:Actinobacteriota,c:Thermoleophilia,o:Gaiellales,f:uncultured,g:uncultured,s:uncultured_bacterium
Otu20363	0	0	0	0	0	0	6.351e-05	0	0		0	0	0	0	0	0	0	0	0	d:Bacteria,p:Actinobacteriota,c:Thermoleophilia,o:Gaiellales,f:uncultured,g:uncultured,s:uncultured_bacterium
Otu507	0	0	0	0	0	0	6.351e-05	0	0		0	0	0	0	0	0	0	0	0	d:Bacteria,p:Actinobacteriota,c:Thermoleophilia,o:Gaiellales,s:uncultured_bacterium
Otu198	0.003498	0.003967	0.002752	0.01093	0.01246	0.007952	0.001842	0.001908	0.003029		0	0	0	0	0	0	0	0	0	d:Bacteria,p:Actinobacteriota,c:Thermoleophilia,o:Solirubrobacterales
Otu25902	0	8.531e-05	0	0	0	0	0.000127	0.0002062	0.0003366		0	0	0	0	0	0	0	0	0	d:Bacteria,p:Actinobacteriota,c:Thermoleophilia,o:Solirubrobacterales
Otu22413	0	0	0	0	0	0.0001104	0	0	0		0	0	0	0	0	0	0	0	0	d:Bacteria,p:Actinobacteriota,c:Thermoleophilia,o:Solirubrobacterales
Otu2144	0	0	0	0	0	0	0	0	0		0	0	0	0	0	0	0.0001069	0	9.811e-05	d:Bacteria,p:Actinobacteriota,c:Thermoleophilia,o:Solirubrobacterales,f:67-14,g:67-14
Otu9404	0	0	0	0	0	0	9.527e-05	0	0		0	0	0	0	0	0	0	0	0	d:Bacteria,p:Actinobacteriota,c:Thermoleophilia,o:Solirubrobacterales,f:67-14,g:67-14,s:metagenome
Otu31088	0	0	0	0	0	0	0	0	0		0	0	0	0.0001249	0	0	0	0	0	d:Bacteria,p:Actinobacteriota,c:Thermoleophilia,o:Solirubrobacterales,f:67-14,g:67-14,s:uncultured_soil
Otu31855	0	0	0	0	0.0001215	0	0	0	0		0	0	0	0	0	0	0	0	0	d:Bacteria,p:Actinobacteriota,c:Thermoleophilia,o:Solirubrobacterales,f:Solirubrobacteraceae
Otu526	0	0	0	0	0	0	9.527e-05	0.0003609	0		0	0	0	0	0	0	0	0	0	d:Bacteria,p:Actinobacteriota,c:Thermoleophilia,o:Solirubrobacterales,f:Solirubrobacteraceae
Otu1138	0.0003279	0.0008957	0.0003669	0.001035	0.0009723	0.001104	0.0003811	0.0003609	0		0	0	0	0	0	0	0	0	0	d:Bacteria,p:Actinobacteriota,c:Thermoleophilia,o:Solirubrobacterales,f:Solirubrobacteraceae,g:Conexibacter
Otu56	0.000255	0.0004265	0.0002752	0.001358	0.001033	0.001657	0.000127	0.0001547	0.0005049		0	0	0	0	0	0	0	0	0	d:Bacteria,p:Actinobacteriota,c:Thermoleophilia,o:Solirubrobacterales,f:Solirubrobacteraceae,g:Conexibacter,s:uncultured_Actinomycetales
Otu819	0.0003643	0.0004265	0.0001834	0.0004528	0.0003039	0.0006074	0.0002541	0	0		0	0	0	0	0	0	0	0	0	d:Bacteria,p:Actinobacteriota,c:Thermoleophilia,o:Solirubrobacterales,f:Solirubrobacteraceae,g:Conexibacter,s:uncultured_bacterium
Otu7902	0	0	0	0	0.0001215	0	0	0	0		0	0	0	0	0	0	0	0	0	d:Bacteria,p:Actinobacteriota,c:Thermoleophilia,o:Solirubrobacterales,f:Solirubrobacteraceae,g:Conexibacter,s:uncultured_bacterium
Otu24522	0	8.531e-05	0	0	0	0	0	0	0		0	0	0	0	0	0	0	0	0	d:Bacteria,p:Actinobacteriota,c:Thermoleophilia,o:Solirubrobacterales,f:Solirubrobacteraceae,g:uncultured
Otu311	0.002623	0.003711	0.002201	0.005563	0.007293	0.007289	0.004414	0.00299	0.006227		0.0004333	0.0003368	0.0004441	0.0002498	0.0001378	0.0002267	0.0002672	9.904e-05	9.811e-05	d:Bacteria,p:Actinobacteriota,c:Thermoleophilia,o:Solirubrobacterales,f:Solirubrobacteraceae,g:uncultured,s:uncultured_bacterium
Otu508	0.0004736	0.0004692	0.0004586	0.00207	0.001033	0.0008835	0.001397	0.0005671	0.0008415		0	0	0	0	0	0	0	0	0	d:Bacteria,p:Actinobacteriota,c:Thermoleophilia,o:Solirubrobacterales,f:Solirubrobacteraceae,g:uncultured,s:uncultured_bacterium
Otu19965	0	0	0	0	0.0001215	0	0	0	0		0	0	0	0	0	0	0	0	0	d:Bacteria,p:Actinobacteriota,c:Thermoleophilia,o:Solirubrobacterales,f:Solirubrobacteraceae,g:uncultured,s:uncultured_bacterium
Otu2453	0	0	0	0	0	0	0	0	0		0	0	0	0	0.0001378	9.069e-05	0.0002672	0.0001981	9.811e-05	d:Bacteria,p:Actinobacteriota,c:WCHB1-81,o:WCHB1-81,f:WCHB1-81,g:WCHB1-81,s:uncultured_bacterium
Otu5967	0	0	0.0001834	0	0	0	0	0	0		0	0	0	0	0	0	0	0	0	d:Bacteria,p:Actinobacteriota,g:uncultured
Otu15838	0.0001822	0.000128	0	0	0.0006685	0.0003313	6.351e-05	0	0		0	0	0	0	0	0	0	0	0	d:Bacteria,p:Armatimonadota,c:Fimbriimonadia,o:Fimbriimonadales,f:Fimbriimonadaceae
Otu837	7.287e-05	8.531e-05	0	0	0	0	9.527e-05	0.0001031	0		0	0	0	0	0	0	0	0	0	d:Bacteria,p:Armatimonadota,c:Fimbriimonadia,o:Fimbriimonadales,f:Fimbriimonadaceae
Otu7895	0	0	0	0.0001294	0	0.0001657	0.000127	0	0		0	0	0	0	0	0	0	0	0	d:Bacteria,p:Armatimonadota,c:Fimbriimonadia,o:Fimbriimonadales,f:Fimbriimonadaceae
Otu30135	0	0	0	0	0	0	9.527e-05	0	0		0	0	0	0	0	0	0	0	0	d:Bacteria,p:Armatimonadota,c:Fimbriimonadia,o:Fimbriimonadales,f:Fimbriimonadaceae,g:Fimbriimonadaceae
Otu23401	7.287e-05	0	0	0	0	0	0	0	0		0	0	0	0	0	0	0	0	0	d:Bacteria,p:Armatimonadota,c:Fimbriimonadia,o:Fimbriimonadales,f:Fimbriimonadaceae,g:Fimbriimonadaceae
Otu25229	0	0.000128	0	0	0	0	0	0	0		0	0	0	0	0	0	0	0	0	d:Bacteria,p:Armatimonadota,c:Fimbriimonadia,o:Fimbriimonadales,f:Fimbriimonadaceae,g:Fimbriimonadaceae
Otu25004	0	8.531e-05	0	0	0	0	0	0	0		0	0	0	0	0	0	0	0	0	d:Bacteria,p:Armatimonadota,c:Fimbriimonadia,o:Fimbriimonadales,f:Fimbriimonadaceae,g:Fimbriimonadaceae
Otu3175	0	0	0	0.0002587	0.0003646	0.000497	0	0	0		0	0	0	0	0	0	0	0	0	d:Bacteria,p:Armatimonadota,c:Fimbriimonadia,o:Fimbriimonadales,f:Fimbriimonadaceae,g:Fimbriimonadaceae
Otu3197	0	0	0	0	0.0001823	0	9.527e-05	0	0		0	0	0	0	0	0	0	0	0	d:Bacteria,p:Armatimonadota,c:Fimbriimonadia,o:Fimbriimonadales,f:Fimbriimonadaceae,g:Fimbriimonadaceae
Otu19931	0	0	0	0.0001294	0	0	0	0	0		0	0	0	0	0	0	0	0	0	d:Bacteria,p:Armatimonadota,c:Fimbriimonadia,o:Fimbriimonadales,f:Fimbriimonadaceae,g:Fimbriimonadaceae
Otu24064	0	0	0	0	0	0	6.351e-05	0	0		0	0	0	0	0	0	0	0	0	d:Bacteria,p:Armatimonadota,c:Fimbriimonadia,o:Fimbriimonadales,f:Fimbriimonadaceae,g:Fimbriimonadaceae
Otu13889	0	0	0	0	0	0	0	0	0		0	0	0	0	0	0	0.0001069	0	0	d:Bacteria,p:Armatimonadota,c:Fimbriimonadia,o:Fimbriimonadales,f:Fimbriimonadaceae,g:Fimbriimonadaceae
Otu28659	0	0	0	0	0	0	0	0	0		0	0	0	0	0	0	0	0	6.54e-05	d:Bacteria,p:Armatimonadota,c:Fimbriimonadia,o:Fimbriimonadales,f:Fimbriimonadaceae,g:Fimbriimonadaceae
Otu138	0.0006194	0.0005971	0.001376	0.0005175	0.001033	0.001215	0.0006987	0.000464	0.0005049		0	0	0	0.0001873	0	0	0	0	0	d:Bacteria,p:Armatimonadota,c:Fimbriimonadia,o:Fimbriimonadales,f:Fimbriimonadaceae,g:Fimbriimonadaceae,s:uncultured_Armatimonadetes
Otu13474	0.0003279	0.0005545	0.0002752	0.0001941	0.0001823	0.000497	0.0001588	0.0002578	0.0005049		0	0	0	0	0	0	0	0	0	d:Bacteria,p:Armatimonadota,c:Fimbriimonadia,o:Fimbriimonadales,f:Fimbriimonadaceae,g:Fimbriimonadaceae,s:uncultured_Armatimonadetes
Otu2489	7.287e-05	0	0	0.0002587	0	0.0001104	0.0001905	0.0001547	0.0003366		0	0	0	0	0	0	0	0	0	d:Bacteria,p:Armatimonadota,c:Fimbriimonadia,o:Fimbriimonadales,f:Fimbriimonadaceae,g:Fimbriimonadaceae,s:uncultured_Armatimonadetes
Otu23944	0	0	0	0.0003234	0.0003039	0.0003313	0	0.0001547	0		0	0	0	0	0	0	0	0	0	d:Bacteria,p:Armatimonadota,c:Fimbriimonadia,o:Fimbriimonadales,f:Fimbriimonadaceae,g:Fimbriimonadaceae,s:uncultured_Armatimonadetes
Otu924	0.0004736	0.0003839	0.0003669	0.001552	0.002005	0.001381	0.0007304	0.0004124	0.001515		0	0	0	0	0	0	0	0	0	d:Bacteria,p:Armatimonadota,c:Fimbriimonadia,o:Fimbriimonadales,f:Fimbriimonadaceae,g:Fimbriimonadaceae,s:uncultured_bacterium
Otu7627	0.0001457	0	0	0	0	0	0	0	0		0	0	0	0	0	0	0	0	0	d:Bacteria,p:Armatimonadota,c:Fimbriimonadia,o:Fimbriimonadales,f:Fimbriimonadaceae,g:Fimbriimonadaceae,s:uncultured_bacterium
Otu5496	0	0	0	0	0.0003039	0	0	0	0		0	0	0	0	0	0	0	0	0	d:Bacteria,p:Armatimonadota,c:Fimbriimonadia,o:Fimbriimonadales,f:Fimbriimonadaceae,g:Fimbriimonadaceae,s:uncultured_bacterium
Otu15984	0	0	0	0	0	0	0	0	0		0	0	0	0.0001249	0	0	0	0	0	d:Bacteria,p:Armatimonadota,c:Fimbriimonadia,o:Fimbriimonadales,f:Fimbriimonadaceae,g:Fimbriimonadaceae,s:uncultured_bacterium
Otu22269	0	0	0	0	0	0	0	0	0		0.0002757	0	0	0	0	0	0	0	0	d:Bacteria,p:Armatimonadota,c:Fimbriimonadia,o:Fimbriimonadales,f:Fimbriimonadaceae,g:Fimbriimonadaceae,s:uncultured_bacterium
Otu13242	0	0	0	0	0	0	0	0	0		0.0001182	0	9.87e-05	0	0.0001378	0	0	0	0	d:Bacteria,p:Armatimonadota,c:Fimbriimonadia,o:Fimbriimonadales,f:Fimbriimonadaceae,g:Fimbriimonadaceae,s:uncultured_bacterium
Otu5325	0	0	0	0	0	0	0	0	0		7.877e-05	0	0	0	0	0	0	0	0	d:Bacteria,p:Armatimonadota,c:Fimbriimonadia,o:Fimbriimonadales,f:Fimbriimonadaceae,g:Fimbriimonadaceae,s:uncultured_bacterium
Otu4866	0	0	0	0	0	0	0	0	0		0	0	9.87e-05	0	0	0	0	0	0	d:Bacteria,p:Armatimonadota,c:Fimbriimonadia,o:Fimbriimonadales,f:Fimbriimonadaceae,g:Fimbriimonadaceae,s:uncultured_bacterium
Otu4315	0	0	0	0	0	0	0	0	0		0	0	0	0	0.0001378	0	0	0	0	d:Bacteria,p:Armatimonadota,c:Fimbriimonadia,o:Fimbriimonadales,f:Fimbriimonadaceae,g:Fimbriimonadaceae,s:uncultured_bacterium
Otu3317	0	0	0	0	0	0	0	0	0		0.0001969	0.0001924	0.0003454	0	0	0	0	0	0	d:Bacteria,p:Bacteroidota
Otu14320	7.287e-05	0	0	0	0	0	0	0	0		0	0	0	0	0	0	0	0	0	d:Bacteria,p:Bacteroidota,c:Bacteroidia
Otu5125	7.287e-05	0.0002559	0.0002752	0	0	0	0.000127	0	0.0005049		0	0	0	0	0	0	0	0	0	d:Bacteria,p:Bacteroidota,c:Bacteroidia
Otu13159	0	0.000128	0	0	0	0	0	0	0		0	0	0	0	0	0	0	0	0	d:Bacteria,p:Bacteroidota,c:Bacteroidia
Otu10688	0	8.531e-05	0	0	0	0	0	0	0		0	0	0	0	0	0	0	0	0	d:Bacteria,p:Bacteroidota,c:Bacteroidia
Otu18430	0	0.0001706	0	0	0	0	9.527e-05	0	0.0003366		0	0	0	0	0	0	0	0	0	d:Bacteria,p:Bacteroidota,c:Bacteroidia
Otu3057	0	0	0	0.0001294	0.0006077	0.0002209	0	0	0		0	0	0	0	0	0	0	0	0	d:Bacteria,p:Bacteroidota,c:Bacteroidia
Otu2685	0	0	0	0	0	0	0	0	0		0.0008271	0.0006254	0.0009376	0	0	0.000136	0.0001069	0.0001651	6.54e-05	d:Bacteria,p:Bacteroidota,c:Bacteroidia
Otu1729	0	0	0	0	0	0	0	0	0		0.0001969	0.0001443	0.0002467	0	0.0002757	0	0.0006414	0.0006602	0.000883	d:Bacteria,p:Bacteroidota,c:Bacteroidia
Otu640	0	0	0	0	0	0	0	0	0		0.0001969	0.0002405	0.0002467	0	0	9.069e-05	0.0003207	0.0004292	0.0004578	d:Bacteria,p:Bacteroidota,c:Bacteroidia
Otu2572	0	0	0	0	0	0	0	0	0		0	9.622e-05	9.87e-05	0	0	0.0003174	0.0005345	0.0001981	0.0003597	d:Bacteria,p:Bacteroidota,c:Bacteroidia
Otu10212	0	0	0	0	0	0	0	0	0		7.877e-05	0	0	0	0	0	0	0	0	d:Bacteria,p:Bacteroidota,c:Bacteroidia
Otu10088	0	0	0	0	0	0	0	0	0		0.0001182	0.0001443	9.87e-05	0	0	0	0	0	0	d:Bacteria,p:Bacteroidota,c:Bacteroidia
Otu3289	0	0	0	0	0	0	0	0	0		7.877e-05	0	0.0002467	0	0	0	0	0	0	d:Bacteria,p:Bacteroidota,c:Bacteroidia
Otu5250	0	0	0	0	0	0	0	0	0		0	0	0.000148	0	0	0	0	0	0	d:Bacteria,p:Bacteroidota,c:Bacteroidia
Otu4565	0	0	0	0	0	0	0	0	0		0	0.0002887	0	0	0	0	0	0	0	d:Bacteria,p:Bacteroidota,c:Bacteroidia
Otu27225	0	0	0	0	0	0	0	0	0		0	9.622e-05	0	0	0	0	0	0	0	d:Bacteria,p:Bacteroidota,c:Bacteroidia
Otu6815	0	0	0	0	0	0	0	0	0		0	0	0	0	0	0	0	0	9.811e-05	d:Bacteria,p:Bacteroidota,c:Bacteroidia
Otu14632	0	0	0	0	0	0	0	0	0		0	0	0	0	0	0	0.0001069	6.602e-05	6.54e-05	d:Bacteria,p:Bacteroidota,c:Bacteroidia
Otu3980	0	0	0	0	0	0	0	0	0		0	9.622e-05	0	0.0001249	0	0	0	0	0	d:Bacteria,p:Bacteroidota,c:Bacteroidia
Otu6768	0	0	0	0	0	0	0	0	0		0	0	0	0	0	0	0	6.602e-05	6.54e-05	d:Bacteria,p:Bacteroidota,c:Bacteroidia
Otu13643	0	0	0	0	0	0	0	0	0		0	0	9.87e-05	0	0	0	0	0	0	d:Bacteria,p:Bacteroidota,c:Bacteroidia
Otu4975	0	0	0	0	0	0	0	0	0		0	0	0.000148	0	0.0001378	0	0	0	0	d:Bacteria,p:Bacteroidota,c:Bacteroidia
Otu3482	0	0	0	0	0	0	0	0	0		0	0	0	0.0001873	0.0002757	0	0	6.602e-05	0	d:Bacteria,p:Bacteroidota,c:Bacteroidia
Otu4254	0	0	0	0	0	0	0	0	0		0	0	0.000148	0	0	0	0.0001069	0	6.54e-05	d:Bacteria,p:Bacteroidota,c:Bacteroidia
Otu8453	0	0	0	0	0	0	0	0	0		0	0	0	0	0	9.069e-05	0	0	0	d:Bacteria,p:Bacteroidota,c:Bacteroidia
Otu2397	0	0	0	0	0	0	0	0	0		0	0	0	0	0.0001378	0.0002267	0	6.602e-05	0	d:Bacteria,p:Bacteroidota,c:Bacteroidia
Otu2086	0	0	0	0	0	0	0	0	0		0	0	0	0	0	0	0.0003741	0	0.0001308	d:Bacteria,p:Bacteroidota,c:Bacteroidia
Otu719	0	0	0	0	0	0	0	0.0001031	0		0	0	0	0	0.0001378	0	0	0.000132	6.54e-05	d:Bacteria,p:Bacteroidota,c:Bacteroidia
Otu2988	0	0	0	0.0003881	0.001155	0.0001104	0	0	0		0	0	0	0	0	0	0	0	0	d:Bacteria,p:Bacteroidota,c:Bacteroidia
Otu4227	0	0	0	0	0	0	0	0	0		0	0	0	0.0001873	0.0002068	0.0004988	0.0003741	0.0001651	0.000327	d:Bacteria,p:Bacteroidota,c:Bacteroidia
Otu8567	0	0	0	0	0	0	0	0	0		0	0	0	0.0003122	0	9.069e-05	0	0	0	d:Bacteria,p:Bacteroidota,c:Bacteroidia
Otu15924	0	0	0	0	0	0	0	0	0		0	0	0	0	0.0001378	0	0	0	0	d:Bacteria,p:Bacteroidota,c:Bacteroidia
Otu3945	0	0	0	0	0	0	0	0	0		0	0	0	0	0.0002068	0.000136	0	9.904e-05	6.54e-05	d:Bacteria,p:Bacteroidota,c:Bacteroidia
Otu18834	0	0	0	0	0	0	0	0	0		0	0	0	0	0	9.069e-05	0	0	0	d:Bacteria,p:Bacteroidota,c:Bacteroidia
Otu4044	0	0	0	0	0	0	0	0	0		0	0	0	0	0	9.069e-05	0	0	0	d:Bacteria,p:Bacteroidota,c:Bacteroidia
Otu3746	0	0	0	0	0	0	0	0	0		0	0	0	0	0.0001378	0	0	0	0	d:Bacteria,p:Bacteroidota,c:Bacteroidia
Otu18183	0	0	0	0	0	0	0	0.0001031	0		0	0	0	0	0	0	0	0	0	d:Bacteria,p:Bacteroidota,c:Bacteroidia
Otu20827	0	0	0	0	0	0	0	0	0		0	0	0	0	0	0	0	6.602e-05	0	d:Bacteria,p:Bacteroidota,c:Bacteroidia
Otu12167	0	0	0	0	0	0	0	0	0		0	0	0	0	0	0	0.0001069	0	6.54e-05	d:Bacteria,p:Bacteroidota,c:Bacteroidia
Otu21110	0	0	0	0	0	0	0	0	0		0	0	0	0	0	0	0.0001069	0	0	d:Bacteria,p:Bacteroidota,c:Bacteroidia
Otu2189	0	8.531e-05	0.0001834	0.0005822	0.0006077	0.0006627	0.0003493	0.0002578	0.0006732		0	9.622e-05	0	0.0005619	0.0004824	0.000136	0	0	0	d:Bacteria,p:Bacteroidota,c:Bacteroidia,g:uncultured
Otu2490	0	0	0	0	0	0	0	0	0		0.0004726	0.0001443	0.000148	0.0003122	0.0007581	0.0003628	0.0005345	0.0002641	0.0003924	d:Bacteria,p:Bacteroidota,c:Bacteroidia,o:Bacteroidales
Otu237	0	0	0	0.0001294	0	0	0	0	0		0.002481	0.002742	0.002517	0.002622	0.002619	0.002675	0.002245	0.002146	0.00291	d:Bacteria,p:Bacteroidota,c:Bacteroidia,o:Bacteroidales
Otu397	0	0	0	0	0	0	0	0	0		0.001103	0.001203	0.001234	0.001186	0.002274	0.006167	0.00171	0.00142	0.001472	d:Bacteria,p:Bacteroidota,c:Bacteroidia,o:Bacteroidales
Otu2099	0	0	0	0	0	0	0	0	0		0.0001182	0	0	0.0003122	0	0	0.0002672	0.0004622	0.0002616	d:Bacteria,p:Bacteroidota,c:Bacteroidia,o:Bacteroidales
Otu13697	0	0	0	0	0	0	0	0	0		0	0.0001924	0	0	0	0	0	0	0	d:Bacteria,p:Bacteroidota,c:Bacteroidia,o:Bacteroidales
Otu8583	0	0	0	0	0	0	0	0	0		7.877e-05	0.0001443	0	0	0	0.000136	0.0001069	0	0	d:Bacteria,p:Bacteroidota,c:Bacteroidia,o:Bacteroidales
Otu3330	0	0	0	0	0	0	0	0	0		7.877e-05	9.622e-05	0	0	0	0.0005895	0.0003741	0.0002311	9.811e-05	d:Bacteria,p:Bacteroidota,c:Bacteroidia,o:Bacteroidales
Otu4011	0	0	0	0	0	0	0	0	0		0	9.622e-05	0	0.0003122	0.0003446	0.0002267	0.0001603	6.602e-05	6.54e-05	d:Bacteria,p:Bacteroidota,c:Bacteroidia,o:Bacteroidales
Otu22333	0	0	0	0	0	0	0	0	0		0	0	0	0	0	9.069e-05	0.0001603	6.602e-05	0	d:Bacteria,p:Bacteroidota,c:Bacteroidia,o:Bacteroidales
Otu1328	0	0	0	0	0	0	0	0	0		0	0	0	0.0001249	0.0002068	0.0003174	0	0	0	d:Bacteria,p:Bacteroidota,c:Bacteroidia,o:Bacteroidales
Otu2165	0	0	0	0	0	0	0	0	0		0	0	0	0	0	0	0.0001603	0.000132	0.0002289	d:Bacteria,p:Bacteroidota,c:Bacteroidia,o:Bacteroidales
Otu6284	0	0	0	0	0	0	0	0	0		0	0	0	0.0001873	0	0	0	0	0	d:Bacteria,p:Bacteroidota,c:Bacteroidia,o:Bacteroidales
Otu6899	0	0	0	0	0	0	0	0	0		0	0	0	0.0002498	0.0002068	0.0006802	0.0001069	0.000132	0.0001308	d:Bacteria,p:Bacteroidota,c:Bacteroidia,o:Bacteroidales
Otu6835	0	0	0	0	0	0	0	0	0		0	0	0	0	0	0	0	0	6.54e-05	d:Bacteria,p:Bacteroidota,c:Bacteroidia,o:Bacteroidales
Otu2561	0	0	0	0	0	0	0	0	0		0	0	0	0	0	0	0.0002138	9.904e-05	0	d:Bacteria,p:Bacteroidota,c:Bacteroidia,o:Bacteroidales
Otu2119	0	0	0	0	0	0	0	0	0		0	0	0	0	0	0	0.0001069	0	6.54e-05	d:Bacteria,p:Bacteroidota,c:Bacteroidia,o:Bacteroidales
Otu6721	0	0	0	0	0	0	0	0	0		0	0	0	0	0	0	0.0001069	9.904e-05	0	d:Bacteria,p:Bacteroidota,c:Bacteroidia,o:Bacteroidales
Otu16977	0	0	0	0	0	0	0	0	0		0	0	0	0	0	0	0	6.602e-05	0	d:Bacteria,p:Bacteroidota,c:Bacteroidia,o:Bacteroidales
Otu14989	0	0	0	0	0	0	0	0	0		0	0	0	0	0	0	0	6.602e-05	0	d:Bacteria,p:Bacteroidota,c:Bacteroidia,o:Bacteroidales
Otu6118	0	0	0	0	0	0	0	0	0		0	0	0	0	0	0	0	9.904e-05	6.54e-05	d:Bacteria,p:Bacteroidota,c:Bacteroidia,o:Bacteroidales
Otu5865	0	0	0	0	0	0	0	0	0		0	0.0001443	0	0	0	0	0.0001069	6.602e-05	9.811e-05	d:Bacteria,p:Bacteroidota,c:Bacteroidia,o:Bacteroidales,f:Bacteroidetes_BD2-2,g:Bacteroidetes_BD2-2
Otu90	0	0	0	0	0	0	0	0	0		0.009768	0.007457	0.009968	0	0	0.0001814	0	0	0	d:Bacteria,p:Bacteroidota,c:Bacteroidia,o:Bacteroidales,f:Bacteroidetes_vadinHA17,g:Bacteroidetes_vadinHA17
Otu72	0	0	0	0	0	0	9.527e-05	0	0		0.004805	0.005051	0.006119	0.005245	0.006823	0.008253	0.02779	0.02255	0.02492	d:Bacteria,p:Bacteroidota,c:Bacteroidia,o:Bacteroidales,f:Bacteroidetes_vadinHA17,g:Bacteroidetes_vadinHA17
Otu10051	0	0	0	0	0	0	0	0	0		7.877e-05	0	9.87e-05	0	0	0	0	0	0	d:Bacteria,p:Bacteroidota,c:Bacteroidia,o:Bacteroidales,f:Bacteroidetes_vadinHA17,g:Bacteroidetes_vadinHA17
Otu15208	0	0	0	0	0	0	0	0	0		0	0	0	0	0	0.0002267	0.0001069	0	6.54e-05	d:Bacteria,p:Bacteroidota,c:Bacteroidia,o:Bacteroidales,f:Bacteroidetes_vadinHA17,g:Bacteroidetes_vadinHA17
Otu29308	0	0	0	0	0	0	0	0	0		0	0	0	0	0	9.069e-05	0	0	0	d:Bacteria,p:Bacteroidota,c:Bacteroidia,o:Bacteroidales,f:Bacteroidetes_vadinHA17,g:Bacteroidetes_vadinHA17
Otu2606	0	0	0	0	0	0	0	0	0		0	0	0	0	0	0	0	6.602e-05	0	d:Bacteria,p:Bacteroidota,c:Bacteroidia,o:Bacteroidales,f:Bacteroidetes_vadinHA17,g:Bacteroidetes_vadinHA17
Otu55	0	0	0	0	0	0	0	0	0		0.003348	0.003416	0.004047	0.003621	0.0051	0.008208	0.01304	0.01149	0.01079	d:Bacteria,p:Bacteroidota,c:Bacteroidia,o:Bacteroidales,f:Bacteroidetes_vadinHA17,g:Bacteroidetes_vadinHA17,s:uncultured_bacterium
Otu231	0	0	0	0	0	0	0	0	0		0.0002363	0.0001924	0.0005428	0	0	0.0002721	0.00481	0.008253	0.008862	d:Bacteria,p:Bacteroidota,c:Bacteroidia,o:Bacteroidales,f:Bacteroidetes_vadinHA17,g:Bacteroidetes_vadinHA17,s:uncultured_bacterium
Otu830	0	0	0	0	0	0	0	0	0		0.0001182	0	0	0.0001249	0.0003446	0.0007256	0.0009621	0.0006602	0.0005232	d:Bacteria,p:Bacteroidota,c:Bacteroidia,o:Bacteroidales,f:Bacteroidetes_vadinHA17,g:Bacteroidetes_vadinHA17,s:uncultured_bacterium
Otu332	0	0	0	0	0	0	0	0	0		0	9.622e-05	0	0.0002498	0.0004824	0.0006349	0.002779	0.002839	0.002616	d:Bacteria,p:Bacteroidota,c:Bacteroidia,o:Bacteroidales,f:Bacteroidetes_vadinHA17,g:Bacteroidetes_vadinHA17,s:uncultured_bacterium
Otu1201	0	0	0	0	0	0	0	0	0		0	0	0	0.0006868	0.0007581	0.002812	0.001015	0.0006602	0.0001635	d:Bacteria,p:Bacteroidota,c:Bacteroidia,o:Bacteroidales,f:Bacteroidetes_vadinHA17,g:Bacteroidetes_vadinHA17,s:uncultured_bacterium
Otu11649	0	0	0	0	0	0	0	0	0		0	0	0	0	0	0	0.0001603	6.602e-05	6.54e-05	d:Bacteria,p:Bacteroidota,c:Bacteroidia,o:Bacteroidales,f:Bacteroidetes_vadinHA17,g:Bacteroidetes_vadinHA17,s:uncultured_bacterium
Otu6564	0	0	0	0	0	0	0	0	0		0	0	0	0	0	0	0	0	6.54e-05	d:Bacteria,p:Bacteroidota,c:Bacteroidia,o:Bacteroidales,f:Bacteroidetes_vadinHA17,g:Bacteroidetes_vadinHA17,s:uncultured_bacterium
Otu17188	0	0	0	0	0	0	0	0	0		0	0	0	0	0	0	0	9.904e-05	0	d:Bacteria,p:Bacteroidota,c:Bacteroidia,o:Bacteroidales,f:Bacteroidetes_vadinHA17,g:Bacteroidetes_vadinHA17,s:uncultured_bacterium
Otu6734	0	0	0	0	0	0	0	0	0		0	0	0	0	0	0	0.0001603	0.0003961	0.0003597	d:Bacteria,p:Bacteroidota,c:Bacteroidia,o:Bacteroidales,f:Paludibacteraceae,g:Paludibacter
Otu2314	0	0	0	0	0	0	0	0	0		0	0	0	0	0	0	0	9.904e-05	0.0001308	d:Bacteria,p:Bacteroidota,c:Bacteroidia,o:Bacteroidales,f:Paludibacteraceae,g:Paludibacter,s:uncultured_bacterium
Otu2090	0	0	0	0	0	0	0	0	0		0	0	0	0	0	0	0	0	0.0001308	d:Bacteria,p:Bacteroidota,c:Bacteroidia,o:Bacteroidales,f:Paludibacteraceae,g:uncultured
Otu3438	0	0	0	0	0	0	0	0	0		7.877e-05	0	0.0003948	0	0	0	0.0001603	0.0003961	6.54e-05	d:Bacteria,p:Bacteroidota,c:Bacteroidia,o:Bacteroidales,f:Paludibacteraceae,g:uncultured,s:uncultured_bacterium
Otu9973	0	0	0	0	0	0	0	0	0		0.0001182	9.622e-05	0	0	0.0001378	0.0002721	0	0	0	d:Bacteria,p:Bacteroidota,c:Bacteroidia,o:Bacteroidales,f:Paludibacteraceae,g:uncultured,s:uncultured_bacterium
Otu2357	0	0	0	0	0	0	0	0	0		0	0	0	0.0004995	0.0009649	0.0002721	0.0001603	6.602e-05	0.0001635	d:Bacteria,p:Bacteroidota,c:Bacteroidia,o:Bacteroidales,f:Paludibacteraceae,g:uncultured,s:uncultured_bacterium
Otu13964	0	0	0	0	0	0	0	0	0		0	0	0	0	0	0	0	6.602e-05	6.54e-05	d:Bacteria,p:Bacteroidota,c:Bacteroidia,o:Bacteroidales,f:Paludibacteraceae,g:uncultured,s:uncultured_bacterium
Otu3322	0	0	0	0	0	0	0	0	0		0.0003545	0.0005292	0.0003454	0	0	0	0	0.0001981	0	d:Bacteria,p:Bacteroidota,c:Bacteroidia,o:Bacteroidales,f:Prolixibacteraceae,g:BSV13
Otu14068	0	0	0	0	0	0	0	0	0		7.877e-05	0	0	0	0.0002068	0	0.0007483	0.0003961	0.0004578	d:Bacteria,p:Bacteroidota,c:Bacteroidia,o:Bacteroidales,f:Prolixibacteraceae,g:BSV13
Otu885	0	0	0	0	0	0	0	0	0		0	0	0	0.0001249	0.0002068	0	0.001924	0.001486	0.001831	d:Bacteria,p:Bacteroidota,c:Bacteroidia,o:Bacteroidales,f:Prolixibacteraceae,g:BSV13
Otu18241	0	0	0	0	0	0	0	0	0		7.877e-05	0	0	0	0	0	0.0002672	9.904e-05	0	d:Bacteria,p:Bacteroidota,c:Bacteroidia,o:Bacteroidales,f:Prolixibacteraceae,g:BSV13,s:uncultured_bacterium
Otu26243	0	0	0	0	0	0	0	0	0		0	0	9.87e-05	0	0	0	0	9.904e-05	0	d:Bacteria,p:Bacteroidota,c:Bacteroidia,o:Bacteroidales,f:Prolixibacteraceae,g:BSV13,s:uncultured_bacterium
Otu553	0	0	0	0	0	0	0	0	0		0	0	0	0.0001873	0.0001378	0.0002721	0.0004276	0.0003301	0.0002616	d:Bacteria,p:Bacteroidota,c:Bacteroidia,o:Bacteroidales,f:Prolixibacteraceae,g:BSV13,s:uncultured_bacterium
Otu10445	0.0001093	0.000128	0	0	0	0	0	0	0		0	0	0	0	0	0	0	0	0	d:Bacteria,p:Bacteroidota,c:Bacteroidia,o:Bacteroidales,f:Prolixibacteraceae,g:WCHB1-32
Otu4881	0	0	0	0	0	0	0	0	0		0	0.0001924	0.0002467	0	0	0	0	0	0	d:Bacteria,p:Bacteroidota,c:Bacteroidia,o:Bacteroidales,f:SB-5,g:SB-5
Otu15986	0	0	0	0	0	0	0	0	0		0	0	0	0	0.0001378	9.069e-05	0	0	0	d:Bacteria,p:Bacteroidota,c:Bacteroidia,o:Bacteroidales,f:SB-5,g:SB-5
Otu4098	0	0	0	0	0	0	0	0	0		0	0	0	0	0	0.0001814	0	0	0	d:Bacteria,p:Bacteroidota,c:Bacteroidia,o:Bacteroidales,f:SB-5,g:SB-5
Otu3740	0	0	0	0	0	0	0	0	0		0	0	0	0	0	0.0003174	0	0	0	d:Bacteria,p:Bacteroidota,c:Bacteroidia,o:Bacteroidales,f:SB-5,g:SB-5
Otu22200	0	0	0	0	0	0	0	0	0		0	0	0.0005922	0	0	0	0	0	0	d:Bacteria,p:Bacteroidota,c:Bacteroidia,o:Bacteroidales,f:SB-5,g:SB-5,s:uncultured_bacterium
Otu207	0	0	0	0	0	0	0	0	0		0	0	0	0.0001249	0	0	0.0002672	0.0002641	0.0001962	d:Bacteria,p:Bacteroidota,c:Bacteroidia,o:Bacteroidales,f:SB-5,g:SB-5,s:uncultured_bacterium
Otu2275	0	0	0	0	0	0	0	0	0		0	0	0	0	0	0	0	0.000132	6.54e-05	d:Bacteria,p:Bacteroidota,c:Bacteroidia,o:Bacteroidales,f:SB-5,g:SB-5,s:uncultured_bacterium
Otu5804	0	0	0	0	0	0	0	0	0		0	9.622e-05	9.87e-05	0	0	0	0	6.602e-05	0	d:Bacteria,p:Bacteroidota,c:Bacteroidia,o:Bacteroidales,f:SB-5,g:SB-5,s:uncultured_soil
Otu1954	0	0	0	0	0	0	0	0	0		0	0	0	0	0	0	0.0003741	9.904e-05	6.54e-05	d:Bacteria,p:Bacteroidota,c:Bacteroidia,o:Bacteroidales,f:Williamwhitmaniaceae,g:Blvii28_wastewater-sludge_group
Otu24280	0	0	0	0	0	0	0	0	0		0	0	0	0	0	0	0.0001069	9.904e-05	0	d:Bacteria,p:Bacteroidota,c:Bacteroidia,o:Bacteroidales,f:Williamwhitmaniaceae,g:Blvii28_wastewater-sludge_group,s:uncultured_prokaryote
Otu21500	0	0	0	0	0	0	0	0	0		7.877e-05	9.622e-05	9.87e-05	0	0	0	0	6.602e-05	0	d:Bacteria,p:Bacteroidota,c:Bacteroidia,o:Bacteroidales,s:uncultured_bacterium
Otu16764	0	0	0	0	0	0	0	0	0		0	0	0	0	0	0	0	0	6.54e-05	d:Bacteria,p:Bacteroidota,c:Bacteroidia,o:Bacteroidales,s:uncultured_bacterium
Otu143	0.0009472	0.001322	0.0008255	0	0	0	0.0003811	0	0.00202		0	0	0	0	0	0	0	0	0	d:Bacteria,p:Bacteroidota,c:Bacteroidia,o:Chitinophagales
Otu1815	0.0004372	0.0005118	0.0004586	0.0001294	0.0001215	0.0002761	0.0002858	0.0001547	0.00101		0	0	0	0.0001249	0	0	0	0	0	d:Bacteria,p:Bacteroidota,c:Bacteroidia,o:Chitinophagales
Otu7801	0.0001093	8.531e-05	0	0	0	0	0	0	0		0	0	0	0	0	0	0	0	0	d:Bacteria,p:Bacteroidota,c:Bacteroidia,o:Chitinophagales
Otu1018	0	0	0	0	0	0	0	0	0		0	0	0	0.0004371	0.0001378	0.0004535	0.0001069	0.0004292	0.0005886	d:Bacteria,p:Bacteroidota,c:Bacteroidia,o:Chitinophagales
Otu6272	0	0	0	0	0	0	0	0	0		0	0	0	0	0	9.069e-05	0	0	6.54e-05	d:Bacteria,p:Bacteroidota,c:Bacteroidia,o:Chitinophagales
Otu19230	0	0	0	0	0	0	0	0.0001547	0		0	0	0	0	0	0	0	0	0	d:Bacteria,p:Bacteroidota,c:Bacteroidia,o:Chitinophagales
Otu123	0.00153	0.001749	0.001284	0.0005822	0.00158	0.0007179	0.001461	0.0007733	0.001346		0.0003151	0.0001443	0.0001974	0.0007493	0.0006892	0.0005895	0.0002138	6.602e-05	0.0001635	d:Bacteria,p:Bacteroidota,c:Bacteroidia,o:Chitinophagales,f:37-13,g:37-13
Otu434	0.001239	0.0008531	0.0005503	0.001358	0.001215	0.001325	0.0006669	0.0004124	0		0.0001575	0.0002405	9.87e-05	0.0005619	0.0004824	0.0005895	0.0001069	0.0001651	0.0001962	d:Bacteria,p:Bacteroidota,c:Bacteroidia,o:Chitinophagales,f:37-13,g:37-13
Otu11006	0.00102	0.001749	0.0009172	0.0003881	0.0009116	0.0005522	0.0006351	0.001031	0.0003366		0.0006696	0.0007216	0.0005922	0.0006244	0.001172	0.0002721	0.0001603	0.0001651	0	d:Bacteria,p:Bacteroidota,c:Bacteroidia,o:Chitinophagales,f:37-13,g:37-13
Otu2390	0.0001093	0.0002133	0.0001834	0	0.0003646	0.0002761	0.0001588	0.0006702	0		0	0	0	0	0	0	0	0	0	d:Bacteria,p:Bacteroidota,c:Bacteroidia,o:Chitinophagales,f:37-13,g:37-13
Otu7782	0.0001457	0	0	0	0.0001215	0	0.0001905	0	0		0	0	0	0	0	0	0	0	0	d:Bacteria,p:Bacteroidota,c:Bacteroidia,o:Chitinophagales,f:37-13,g:37-13,s:uncultured_bacterium
Otu7314	7.287e-05	8.531e-05	0	0	0	0	0	0	0		0	0	0	0	0	0	0	0	0	d:Bacteria,p:Bacteroidota,c:Bacteroidia,o:Chitinophagales,f:37-13,g:37-13,s:uncultured_bacterium
Otu435	0.0004372	0.0005118	0.0007337	0.001358	0.001398	0.0007731	0.0008257	0.003351	0.001178		0.003309	0.003271	0.004589	0.005557	0.005169	0.005532	0.001229	0.002641	0.00363	d:Bacteria,p:Bacteroidota,c:Bacteroidia,o:Chitinophagales,f:37-13,g:37-13,s:uncultured_Bacteroidetes
Otu9968	0	0	0	0	0	0	0	0	0		0	9.622e-05	0	0	0	0	0	0	0	d:Bacteria,p:Bacteroidota,c:Bacteroidia,o:Chitinophagales,f:37-13,g:37-13,s:uncultured_Bacteroidetes
Otu3983	0	0	0	0	0	0	0	0	0		0	0	0	0	0.0002068	0	0	0	0	d:Bacteria,p:Bacteroidota,c:Bacteroidia,o:Chitinophagales,f:37-13,g:37-13,s:uncultured_Bacteroidetes
Otu13998	0	0	0	0	0	0	0	0	0		0	0	0	0	0	0	0	6.602e-05	0	d:Bacteria,p:Bacteroidota,c:Bacteroidia,o:Chitinophagales,f:37-13,g:37-13,s:uncultured_Bacteroidetes
Otu26311	0	0	0	0	0	0	0	0	0		0	0	0	0	0	0	0	0	6.54e-05	d:Bacteria,p:Bacteroidota,c:Bacteroidia,o:Chitinophagales,f:37-13,g:37-13,s:uncultured_Bacteroidetes
Otu103	0.001858	0.002687	0.003302	0.0143	0.01149	0.01513	0.004001	0.001392	0.005722		0	0	0	0	0	0	0	0	0	d:Bacteria,p:Bacteroidota,c:Bacteroidia,o:Chitinophagales,f:Chitinophagaceae
Otu326	0.001858	0.001621	0.002018	0.001423	0.001215	0.0007731	0.002128	0.0003093	0.003871		0	0	0	0	0	0	0	0	0	d:Bacteria,p:Bacteroidota,c:Bacteroidia,o:Chitinophagales,f:Chitinophagaceae
Otu1867	0.0005829	0.0005118	0.000642	0.0001294	0	0	0.0004764	0.0002578	0.0006732		0	0	0	0	0	0	0	0	0	d:Bacteria,p:Bacteroidota,c:Bacteroidia,o:Chitinophagales,f:Chitinophagaceae
Otu7683	0.0003279	0.0002133	0.0001834	0	0	0	0	0	0		0	0	0	0	0	0	0	0	0	d:Bacteria,p:Bacteroidota,c:Bacteroidia,o:Chitinophagales,f:Chitinophagaceae
Otu13032	7.287e-05	0	0	0	0	0	0	0	0		0	0	0	0	0	0	0	0	0	d:Bacteria,p:Bacteroidota,c:Bacteroidia,o:Chitinophagales,f:Chitinophagaceae
Otu19846	0.0004008	0.0004265	0.0004586	0	0	0	6.351e-05	0	0		0	0	0	0	0	0	0	0	0	d:Bacteria,p:Bacteroidota,c:Bacteroidia,o:Chitinophagales,f:Chitinophagaceae
Otu25737	0.0005465	0.0006824	0.0005503	0	0	0	0	0	0		0	0	0	0	0	0	0	0	0	d:Bacteria,p:Bacteroidota,c:Bacteroidia,o:Chitinophagales,f:Chitinophagaceae
Otu5072	0.0007287	0.0005971	0.0002752	0	0	0	0.00162	0.0002578	0.0003366		0	0	0	0	0	0	0	0	0	d:Bacteria,p:Bacteroidota,c:Bacteroidia,o:Chitinophagales,f:Chitinophagaceae
Otu16060	7.287e-05	8.531e-05	0	0.0002587	0.0002431	0.0003313	0.000127	0	0		0.0001575	0	0.0002467	0	0	0	0	0	6.54e-05	d:Bacteria,p:Bacteroidota,c:Bacteroidia,o:Chitinophagales,f:Chitinophagaceae
Otu5139	0.00204	0.002517	0.001743	0	0	0	0	0	0		0	0	0	0	0	9.069e-05	0	0	0	d:Bacteria,p:Bacteroidota,c:Bacteroidia,o:Chitinophagales,f:Chitinophagaceae
Otu1020	0.000255	0.0005118	0.0004586	0.0011	0.00079	0.0002209	0.0005399	0.0007218	0		0	0	0	0	0	0	0	0	0	d:Bacteria,p:Bacteroidota,c:Bacteroidia,o:Chitinophagales,f:Chitinophagaceae
Otu24616	7.287e-05	0	0	0	0	0	0	0	0		0	0	0	0	0	0	0	0	0	d:Bacteria,p:Bacteroidota,c:Bacteroidia,o:Chitinophagales,f:Chitinophagaceae
Otu13440	0	0	0	0.0003234	0	0.0001104	0	0	0		0	0	0	0	0	0	0	0	0	d:Bacteria,p:Bacteroidota,c:Bacteroidia,o:Chitinophagales,f:Chitinophagaceae
Otu17369	0.0001093	0	0	0	0	0	0	0	0		0	0	0	0	0	0	0	0	0	d:Bacteria,p:Bacteroidota,c:Bacteroidia,o:Chitinophagales,f:Chitinophagaceae
Otu24482	0.0001093	0.0002559	0.0003669	0	0	0	0	0	0		0	0	0	0	0	0	0	0	0	d:Bacteria,p:Bacteroidota,c:Bacteroidia,o:Chitinophagales,f:Chitinophagaceae
Otu1051	0	8.531e-05	0	0	0	0	6.351e-05	0	0		0	0	0	0	0	0	0	0	0	d:Bacteria,p:Bacteroidota,c:Bacteroidia,o:Chitinophagales,f:Chitinophagaceae
Otu9294	0	0.0001706	0	0	0	0	0	0	0		0	0	0	0	0	0	0	0	0	d:Bacteria,p:Bacteroidota,c:Bacteroidia,o:Chitinophagales,f:Chitinophagaceae
Otu226	0	0	0	0.0009056	0.001215	0.0006074	0.0005081	0.000464	0		0	0	0	0	0	0	0	0	0	d:Bacteria,p:Bacteroidota,c:Bacteroidia,o:Chitinophagales,f:Chitinophagaceae
Otu23319	0	8.531e-05	0.0001834	0	0	0	0	0	0		0	0	0	0	0	0	0	0	0	d:Bacteria,p:Bacteroidota,c:Bacteroidia,o:Chitinophagales,f:Chitinophagaceae
Otu7002	0	8.531e-05	0	0	0	0	0	0	0		0	0	0	0	0	0	0	0	0	d:Bacteria,p:Bacteroidota,c:Bacteroidia,o:Chitinophagales,f:Chitinophagaceae
Otu11375	0	0	0	0	0	0	0	0	0		7.877e-05	0	0	0	0	0	0	0	0	d:Bacteria,p:Bacteroidota,c:Bacteroidia,o:Chitinophagales,f:Chitinophagaceae
Otu3635	0	0	0	0	0	0	0	0	0		7.877e-05	9.622e-05	0.0002467	0	0	0	0	0	0	d:Bacteria,p:Bacteroidota,c:Bacteroidia,o:Chitinophagales,f:Chitinophagaceae
Otu3507	0	0	0	0.0001294	0	0	0	0	0		0	0	0	0	0	0	0	0	0	d:Bacteria,p:Bacteroidota,c:Bacteroidia,o:Chitinophagales,f:Chitinophagaceae
Otu4270	0	0	0	0	0	0.0002209	0	0	0.0005049		0	0	0	0	0	0	0	0	0	d:Bacteria,p:Bacteroidota,c:Bacteroidia,o:Chitinophagales,f:Chitinophagaceae
Otu22449	0	0	0	0	0	0.0001104	0	0	0		0	0	0	0	0	0	0	0	0	d:Bacteria,p:Bacteroidota,c:Bacteroidia,o:Chitinophagales,f:Chitinophagaceae
Otu21630	0	0	0	0	0	0	0	0	0		0	0	0	0	0	0	0	0	6.54e-05	d:Bacteria,p:Bacteroidota,c:Bacteroidia,o:Chitinophagales,f:Chitinophagaceae
Otu1303	0	0	0	0	0	0	6.351e-05	0	0		0	0	0	0	0	0	0	0	0	d:Bacteria,p:Bacteroidota,c:Bacteroidia,o:Chitinophagales,f:Chitinophagaceae
Otu30735	0	0	0	0	0	0	0	0.0001547	0		0	0	0	0	0	0	0	0	0	d:Bacteria,p:Bacteroidota,c:Bacteroidia,o:Chitinophagales,f:Chitinophagaceae
Otu2728	0	0	0	0	0	0	0	0.0003609	0		0	0	0	0	0	0	0	0	0	d:Bacteria,p:Bacteroidota,c:Bacteroidia,o:Chitinophagales,f:Chitinophagaceae
Otu28209	0	0	0	0	0	0	0	0.0001031	0		0	0	0	0	0	0	0	0	0	d:Bacteria,p:Bacteroidota,c:Bacteroidia,o:Chitinophagales,f:Chitinophagaceae
Otu6843	0	0	0	0	0	0	0	0	0		0	0	0	0	0	0	0	0	6.54e-05	d:Bacteria,p:Bacteroidota,c:Bacteroidia,o:Chitinophagales,f:Chitinophagaceae
Otu15177	0	0	0	0	0	0	0	0	0.0003366		0	0	0	0	0	0	0	0	0	d:Bacteria,p:Bacteroidota,c:Bacteroidia,o:Chitinophagales,f:Chitinophagaceae,g:Chitinophaga
Otu16506	0	0	0	0	0	0	0	0	0		0	0	0	0	0	0.0004535	0	0	0	d:Bacteria,p:Bacteroidota,c:Bacteroidia,o:Chitinophagales,f:Chitinophagaceae,g:Chitinophaga,s:Chitinophaga_sp.
Otu3833	7.287e-05	0	0	0	0	0	0	0	0		0	9.622e-05	9.87e-05	0.0003122	0.0003446	0.0002267	0.0002672	9.904e-05	0	d:Bacteria,p:Bacteroidota,c:Bacteroidia,o:Chitinophagales,f:Chitinophagaceae,g:Edaphobaculum
Otu14388	0	8.531e-05	0	0.0003881	0.0001823	0.0005522	0	0	0		0.0001969	0.0001443	0.0001974	0.0002498	0.0002068	0	0.0001603	0	0.0001635	d:Bacteria,p:Bacteroidota,c:Bacteroidia,o:Chitinophagales,f:Chitinophagaceae,g:Edaphobaculum
Otu374	0.002878	0.003199	0.002385	0.002005	0.002005	0.001822	0.001683	0.001495	0.002524		0.001142	0.001588	0.001036	0.001936	0.002688	0.002539	0.0004276	0.0004952	0.0006867	d:Bacteria,p:Bacteroidota,c:Bacteroidia,o:Chitinophagales,f:Chitinophagaceae,g:Edaphobaculum
Otu2802	0.0004372	0.0004265	0.0004586	0.0005822	0.0006077	0.001491	9.527e-05	0	0.0003366		0	0	0	0	0	0	0	0	0	d:Bacteria,p:Bacteroidota,c:Bacteroidia,o:Chitinophagales,f:Chitinophagaceae,g:Edaphobaculum
Otu2891	0	0	0	0.0001294	0	0.0001657	9.527e-05	0.0001031	0		7.877e-05	0	0	0	0	0	0	0	0	d:Bacteria,p:Bacteroidota,c:Bacteroidia,o:Chitinophagales,f:Chitinophagaceae,g:Edaphobaculum
Otu160	0.0001093	0.0005118	0.001743	0.0004528	0.0003646	0.0002761	0.001969	0.005568	0.00202		0.0001182	0.0003368	0.0004441	0.0008117	0.0005513	0.0005442	0.0002672	0	9.811e-05	d:Bacteria,p:Bacteroidota,c:Bacteroidia,o:Chitinophagales,f:Chitinophagaceae,g:Edaphobaculum
Otu2812	0	0	0	0.0003234	0.0003039	0.0003313	0.0002223	0	0.0003366		0.0001182	0.0001443	0.000148	0	0	0	0	0	0	d:Bacteria,p:Bacteroidota,c:Bacteroidia,o:Chitinophagales,f:Chitinophagaceae,g:Edaphobaculum
Otu6112	0	0	0	0	0	0	0	0	0		0.0001575	9.622e-05	0	0.0002498	0.0004135	0.0002267	0.0001069	6.602e-05	9.811e-05	d:Bacteria,p:Bacteroidota,c:Bacteroidia,o:Chitinophagales,f:Chitinophagaceae,g:Edaphobaculum
Otu11399	0	0	0	0	0	0	0	0	0		7.877e-05	0	0	0	0	0	0	0	0	d:Bacteria,p:Bacteroidota,c:Bacteroidia,o:Chitinophagales,f:Chitinophagaceae,g:Edaphobaculum
Otu3274	0	0	0	0	0	0	0	0	0		0.0001575	0.0001443	0.0002961	0.0003122	0	9.069e-05	0.0001069	0.0001651	6.54e-05	d:Bacteria,p:Bacteroidota,c:Bacteroidia,o:Chitinophagales,f:Chitinophagaceae,g:Edaphobaculum
Otu2475	0	0	0	0	0	0	0	0	0		0	0	0	0.0002498	0.0004824	0.0002267	0.0001069	0.0001981	6.54e-05	d:Bacteria,p:Bacteroidota,c:Bacteroidia,o:Chitinophagales,f:Chitinophagaceae,g:Edaphobaculum
Otu8181	0	0	0	0	0	0.0001104	0	0	0		7.877e-05	0	0	0.0001249	0	0	0	0	0	d:Bacteria,p:Bacteroidota,c:Bacteroidia,o:Chitinophagales,f:Chitinophagaceae,g:Edaphobaculum
Otu3214	0	0	0	0.0002587	0.0004862	0.0002761	6.351e-05	0	0.0003366		0	0	0	0	0	0	0	0	0	d:Bacteria,p:Bacteroidota,c:Bacteroidia,o:Chitinophagales,f:Chitinophagaceae,g:Edaphobaculum
Otu12468	0	0	0	0	0	0	0	0	0		0	9.622e-05	0	0	0	0	0	6.602e-05	0	d:Bacteria,p:Bacteroidota,c:Bacteroidia,o:Chitinophagales,f:Chitinophagaceae,g:Edaphobaculum
Otu6685	0	0	0	0	0	0	0	0	0		0	0	0	0	0	0	0.0001069	0.000132	6.54e-05	d:Bacteria,p:Bacteroidota,c:Bacteroidia,o:Chitinophagales,f:Chitinophagaceae,g:Edaphobaculum
Otu12646	0	0	0	0	0	0	0	0	0		0	0	0	0.0007493	0.0006892	0.0004081	0	6.602e-05	6.54e-05	d:Bacteria,p:Bacteroidota,c:Bacteroidia,o:Chitinophagales,f:Chitinophagaceae,g:Edaphobaculum
Otu6239	0	0	0	0	0	0	0	0	0		0	0	0	0.0002498	0	0	0	6.602e-05	9.811e-05	d:Bacteria,p:Bacteroidota,c:Bacteroidia,o:Chitinophagales,f:Chitinophagaceae,g:Edaphobaculum
Otu3950	0	0	0	0	0	0	0	0	0		0	0	0	0.000999	0.0005513	0.0002721	0	0	0.0001962	d:Bacteria,p:Bacteroidota,c:Bacteroidia,o:Chitinophagales,f:Chitinophagaceae,g:Edaphobaculum
Otu31143	0	0	0	0	0	0	0	0	0		0	0	0	0.0002498	0.0002757	0	0	0	6.54e-05	d:Bacteria,p:Bacteroidota,c:Bacteroidia,o:Chitinophagales,f:Chitinophagaceae,g:Edaphobaculum
Otu6114	0	0	0	0	0	0	0	0	0		0	0	0	0.0001249	0	0	0	0	0	d:Bacteria,p:Bacteroidota,c:Bacteroidia,o:Chitinophagales,f:Chitinophagaceae,g:Edaphobaculum
Otu3744	0	0	0	0	0	0	0	0	0		0	0	0	0	0.0001378	0	0	0	0	d:Bacteria,p:Bacteroidota,c:Bacteroidia,o:Chitinophagales,f:Chitinophagaceae,g:Edaphobaculum
Otu14103	0	0	0	0	0	0	0	0.0003093	0		0	0	0	0	0	0	0	0	0	d:Bacteria,p:Bacteroidota,c:Bacteroidia,o:Chitinophagales,f:Chitinophagaceae,g:Edaphobaculum
Otu2512	0	0	0	0	0	0	0	0.0006187	0		0	0	0	0	0	0	0	0	0	d:Bacteria,p:Bacteroidota,c:Bacteroidia,o:Chitinophagales,f:Chitinophagaceae,g:Edaphobaculum
Otu29662	0	0	0	0	0	0	0	0	0		0	0	0	0	0	0	0	6.602e-05	0	d:Bacteria,p:Bacteroidota,c:Bacteroidia,o:Chitinophagales,f:Chitinophagaceae,g:Edaphobaculum
Otu174	0.0007287	0.0008531	0.0005503	0.001747	0.002492	0.001657	0.001239	0.003042	0.00202		0.001772	0.001539	0.001579	0.002935	0.001309	0.001043	0.0003207	0.0003961	0.0005886	d:Bacteria,p:Bacteroidota,c:Bacteroidia,o:Chitinophagales,f:Chitinophagaceae,g:Edaphobaculum,s:metagenome
Otu2074	0.000255	0.0003412	0.0005503	0.0001294	0.0001215	0.0001104	0	0	0		0.0001575	0.0001924	0.0002467	0.001623	0.0007581	0.0003174	0	6.602e-05	0	d:Bacteria,p:Bacteroidota,c:Bacteroidia,o:Chitinophagales,f:Chitinophagaceae,g:Edaphobaculum,s:uncultured_bacterium
Otu8823	0	0	0	0	0	0	0	0	0		0.0001575	0.0001443	9.87e-05	0.0003746	0.0002068	9.069e-05	0	0	0	d:Bacteria,p:Bacteroidota,c:Bacteroidia,o:Chitinophagales,f:Chitinophagaceae,g:Edaphobaculum,s:uncultured_bacterium
Otu20900	0	0	0	0	0	0	0	0	0		0	0	0	0	0	0	0	6.602e-05	0	d:Bacteria,p:Bacteroidota,c:Bacteroidia,o:Chitinophagales,f:Chitinophagaceae,g:Edaphobaculum,s:uncultured_bacterium
Otu18747	0	0	0	0	0	0	0	0	0		0	0	0	0	0	0.0001814	0	0	0	d:Bacteria,p:Bacteroidota,c:Bacteroidia,o:Chitinophagales,f:Chitinophagaceae,g:Edaphobaculum,s:uncultured_bacterium
Otu408	0.001093	0.0006824	0.0008255	0	0	0	0.0006351	0.0001547	0.0006732		0.0001182	0	0	0	0	0	0	0	0	d:Bacteria,p:Bacteroidota,c:Bacteroidia,o:Chitinophagales,f:Chitinophagaceae,g:Ferruginibacter
Otu172	0.000255	0.000128	0	0.0009056	0.0001215	0.0007731	0.0007939	0.01975	0.001683		0	0	0	0	0	0	0	0	0	d:Bacteria,p:Bacteroidota,c:Bacteroidia,o:Chitinophagales,f:Chitinophagaceae,g:Ferruginibacter
Otu5119	0.0001822	0.000128	0.0001834	0	0	0	0	0	0		0	0	0	0	0	0	0	0	0	d:Bacteria,p:Bacteroidota,c:Bacteroidia,o:Chitinophagales,f:Chitinophagaceae,g:Ferruginibacter
Otu6788	0.0001822	0	0	0	0	0	0	0	0		0	0	0	0.0001249	0	9.069e-05	0	0	6.54e-05	d:Bacteria,p:Bacteroidota,c:Bacteroidia,o:Chitinophagales,f:Chitinophagaceae,g:Ferruginibacter
Otu351	0.0004372	0.0007251	0.0008255	0	0	0	0.001397	0.0005671	0.001178		0	0	0	0	0	0	0	0	0	d:Bacteria,p:Bacteroidota,c:Bacteroidia,o:Chitinophagales,f:Chitinophagaceae,g:Ferruginibacter
Otu19422	0	0	0	0	0	0	9.527e-05	0.0002578	0		0	0	0	0	0	0	0	0	0	d:Bacteria,p:Bacteroidota,c:Bacteroidia,o:Chitinophagales,f:Chitinophagaceae,g:Ferruginibacter
Otu4181	0	0	0	0	0	0	0	0.0002062	0		0	0	0	0	0	9.069e-05	0	0	0	d:Bacteria,p:Bacteroidota,c:Bacteroidia,o:Chitinophagales,f:Chitinophagaceae,g:Ferruginibacter
Otu8127	0.000255	0.0001706	0.0002752	0	0	0.0001104	0	0	0		0	0	0	0	0	0	0	0	0	d:Bacteria,p:Bacteroidota,c:Bacteroidia,o:Chitinophagales,f:Chitinophagaceae,g:Ferruginibacter,s:uncultured_bacterium
Otu8406	0.0001822	0.0001706	0	0.0003234	0.0004254	0.000497	6.351e-05	0	0		0	0	0	0	0	0	0	0	0	d:Bacteria,p:Bacteroidota,c:Bacteroidia,o:Chitinophagales,f:Chitinophagaceae,g:Heliimonas
Otu2379	0.0004372	0	0	0.0008409	0.0008508	0.0006074	6.351e-05	0	0.0005049		0	0	0	0	0	0	0	0	0	d:Bacteria,p:Bacteroidota,c:Bacteroidia,o:Chitinophagales,f:Chitinophagaceae,g:Heliimonas
Otu4211	0	0	0	0	0	0	0	0	0		0	0	0	0.0009366	0	9.069e-05	0	0	0	d:Bacteria,p:Bacteroidota,c:Bacteroidia,o:Chitinophagales,f:Chitinophagaceae,g:Niastella,s:uncultured_bacterium
Otu9225	0	0.0002986	0	0	0	0	0	0	0		0	0	0	0	0	0	0	0	0	d:Bacteria,p:Bacteroidota,c:Bacteroidia,o:Chitinophagales,f:Chitinophagaceae,g:Parafilimonas
Otu1182	7.287e-05	8.531e-05	0.0002752	0	0	0	0	0	0		0	0	0	0	0	0	0	9.904e-05	9.811e-05	d:Bacteria,p:Bacteroidota,c:Bacteroidia,o:Chitinophagales,f:Chitinophagaceae,g:Parasediminibacterium
Otu5763	0	0	0	0.001164	0.0003646	0.0008835	0	0.0001031	0.0005049		0	0	0	0	0	0	0	0	0	d:Bacteria,p:Bacteroidota,c:Bacteroidia,o:Chitinophagales,f:Chitinophagaceae,g:Parasediminibacterium,s:uncultured_Bacteroidetes
Otu291	0.004335	0.002986	0.00211	0.003493	0.001337	0.002209	0.001493	0.001495	0.001683		0	0	0	0	0	9.069e-05	0	0	0	d:Bacteria,p:Bacteroidota,c:Bacteroidia,o:Chitinophagales,f:Chitinophagaceae,g:Puia
Otu7248	0	0	0	0	0	0	6.351e-05	0	0		0	0	0	0	0	0	0	0	0	d:Bacteria,p:Bacteroidota,c:Bacteroidia,o:Chitinophagales,f:Chitinophagaceae,g:Puia
Otu11500	0	0	0.0007337	0	0	0	0.0001905	0	0.006395		0	0	0	0	0	0	0	0	0	d:Bacteria,p:Bacteroidota,c:Bacteroidia,o:Chitinophagales,f:Chitinophagaceae,g:Puia,s:Flavitalea_antarctica
Otu41	0.002842	0.002261	0.005778	0.002329	0.001398	0.00243	0.0108	0.01526	0.006227		0	0	0	0	0	0	0	0	0	d:Bacteria,p:Bacteroidota,c:Bacteroidia,o:Chitinophagales,f:Chitinophagaceae,g:Puia,s:uncultured_bacterium
Otu8233	0.0005829	0.0008104	0	0.005434	0.003768	0.00508	0.0007304	0.0003093	0.0008415		0	0	0	0	0	0	0	0	0	d:Bacteria,p:Bacteroidota,c:Bacteroidia,o:Chitinophagales,f:Chitinophagaceae,g:Puia,s:uncultured_bacterium
Otu470	0.0001093	0.0002133	0.0003669	0	0	0	0.001715	0.0002062	0.00101		0	0	0	0.0001249	0	0	0	0	0	d:Bacteria,p:Bacteroidota,c:Bacteroidia,o:Chitinophagales,f:Chitinophagaceae,g:Puia,s:uncultured_bacterium
Otu18959	0	0	0	0	0	0	0	0	0		0	0	0	0.0001873	0	0	0	0	0	d:Bacteria,p:Bacteroidota,c:Bacteroidia,o:Chitinophagales,f:Chitinophagaceae,g:Rurimicrobium,s:uncultured_bacterium
Otu288	0.00408	0.004265	0.00321	0.0001294	0.0001215	0.0002209	0.0002858	0	0		7.877e-05	0.0001443	0	0.0003746	0.0002757	0.0001814	0	6.602e-05	0.0001962	d:Bacteria,p:Bacteroidota,c:Bacteroidia,o:Chitinophagales,f:Chitinophagaceae,g:Sediminibacterium
Otu2023	0	0	0	0	0	0	0	0.0003093	0		0	0	0	0	0	0	0	0	0	d:Bacteria,p:Bacteroidota,c:Bacteroidia,o:Chitinophagales,f:Chitinophagaceae,g:Taibaiella
Otu254	0.001894	0.002517	0.001559	0.0001941	0.0004254	0.0002209	0.001524	0.0004124	0.001346		0	0	0	0	0	0	0	0	0	d:Bacteria,p:Bacteroidota,c:Bacteroidia,o:Chitinophagales,f:Chitinophagaceae,g:uncultured
Otu1860	0	0	0	0	0	0	0.0002223	0	0.00101		0	0	0	0	0	0	0	0	0	d:Bacteria,p:Bacteroidota,c:Bacteroidia,o:Chitinophagales,f:Chitinophagaceae,g:uncultured
Otu9792	0	0	0	0	0	0	6.351e-05	0	0		0	0	0	0	0	0	0	0	0	d:Bacteria,p:Bacteroidota,c:Bacteroidia,o:Chitinophagales,f:Chitinophagaceae,g:uncultured
Otu13904	0.0001457	8.531e-05	0	0	0	0	0	0	0		0	0	0	0	0	0	0	0	0	d:Bacteria,p:Bacteroidota,c:Bacteroidia,o:Chitinophagales,f:Chitinophagaceae,g:uncultured,s:uncultured_bacterium
Otu2662	0	0	0	0	0	0	0	0	0		0.0001182	0.0002887	0.0001974	0	0	0	0	0.000132	6.54e-05	d:Bacteria,p:Bacteroidota,c:Bacteroidia,o:Chitinophagales,f:Chitinophagaceae,g:uncultured,s:uncultured_bacterium
Otu1807	7.287e-05	0	0	0	0	0	0	0	0		0	0	0	0	0	0	0	0	0	d:Bacteria,p:Bacteroidota,c:Bacteroidia,o:Chitinophagales,f:Chitinophagaceae,s:uncultured_bacterium
Otu29935	0	8.531e-05	0	0	0	0	0	0	0		0	0	0	0	0	0	0	0	0	d:Bacteria,p:Bacteroidota,c:Bacteroidia,o:Chitinophagales,f:Chitinophagaceae,s:uncultured_bacterium
Otu18513	0	0	0	0	0	0	6.351e-05	0	0		0	0	0	0	0	0	0	0	0	d:Bacteria,p:Bacteroidota,c:Bacteroidia,o:Chitinophagales,f:Chitinophagaceae,s:uncultured_bacterium
Otu5893	0	0	0	0	0.0001215	0	0	0	0		0	0	0	0	0	0	0	0	0	d:Bacteria,p:Bacteroidota,c:Bacteroidia,o:Chitinophagales,f:Chitinophagaceae,s:uncultured_bacterium
Otu30175	0	0	0	0	0	0	6.351e-05	0	0		0	0	0	0	0	0	0	0	0	d:Bacteria,p:Bacteroidota,c:Bacteroidia,o:Chitinophagales,f:Chitinophagaceae,s:uncultured_bacterium
Otu3081	7.287e-05	0.0001706	0	0	0	0	0.0002541	0	0		0	0	0	0	0	0	0	0	0	d:Bacteria,p:Bacteroidota,c:Bacteroidia,o:Chitinophagales,f:uncultured,g:uncultured,s:uncultured_bacterium
Otu1765	7.287e-05	8.531e-05	0	0.0001941	0.0004862	0.0006627	0	0	0		0	0	0	0	0	0	0	0	0	d:Bacteria,p:Bacteroidota,c:Bacteroidia,o:Chitinophagales,f:uncultured,g:uncultured,s:uncultured_bacterium
Otu3005	0.0001457	0.0002133	0	0.0001294	0	0	0	0	0		0	0	0	0	0	0	0	0	0	d:Bacteria,p:Bacteroidota,c:Bacteroidia,o:Chitinophagales,f:uncultured,g:uncultured,s:uncultured_bacterium
Otu1634	0	8.531e-05	0	0.0001941	0	0.0001104	0.000127	0	0		0	0	0	0	0	0	0	0	0	d:Bacteria,p:Bacteroidota,c:Bacteroidia,o:Chitinophagales,f:uncultured,g:uncultured,s:uncultured_bacterium
Otu13936	0	0	0	0	0	0	0	0	0		0	0	0	0	0	0	0	0	6.54e-05	d:Bacteria,p:Bacteroidota,c:Bacteroidia,o:Chitinophagales,f:uncultured,g:uncultured,s:uncultured_Bacteroidetes
Otu15975	0	0	0	0	0	0	0	0	0		0	0	9.87e-05	0.0001873	0.0002068	0.0001814	0	0	0	d:Bacteria,p:Bacteroidota,c:Bacteroidia,o:Chitinophagales,g:uncultured
Otu967	0.0001457	8.531e-05	0	0	0	0.0001657	0.0002858	0.000464	0		0	0	0	0	0	0	0	0	0	d:Bacteria,p:Bacteroidota,c:Bacteroidia,o:Cytophagales
Otu1606	0	8.531e-05	0	0.001294	0.001337	0.001049	0.0004446	0.002784	0.00101		0	0	0	0.001499	0.0002068	0.0003174	0	0	0	d:Bacteria,p:Bacteroidota,c:Bacteroidia,o:Cytophagales
Otu10041	0	0	0	0	0	0	0	0	0		0	0	0	0.0002498	0	0.0002721	0	0	0	d:Bacteria,p:Bacteroidota,c:Bacteroidia,o:Cytophagales
Otu8969	0	0	0	0	0	0	0	0	0		0	0	0	0.0001249	0	0.000136	0	0	0	d:Bacteria,p:Bacteroidota,c:Bacteroidia,o:Cytophagales
Otu25550	0	0	0	0	0	0	0	0	0		0.0001182	0	0	0	0	0	0	6.602e-05	0	d:Bacteria,p:Bacteroidota,c:Bacteroidia,o:Cytophagales,f:Amoebophilaceae,g:Candidatus_Amoebophilus
Otu2533	0	0	0	0	0	0	0	0.0002578	0		0	0	0	0	0	0	0	0	0	d:Bacteria,p:Bacteroidota,c:Bacteroidia,o:Cytophagales,f:Amoebophilaceae,g:Candidatus_Amoebophilus
Otu23102	0	0	0	0	0	0	0	0	0		0	0	0	0	0	0	0	0	9.811e-05	d:Bacteria,p:Bacteroidota,c:Bacteroidia,o:Cytophagales,f:Cyclobacteriaceae,g:uncultured
Otu1519	0	0	0	0	0	0	0.0001905	0	0		0	0	0	0	0	0	0	0	0	d:Bacteria,p:Bacteroidota,c:Bacteroidia,o:Cytophagales,f:Cytophagaceae
Otu22511	0	0	0	0	0	0	0	0	0		0	0	0	0.0001249	0	0	0	0	0	d:Bacteria,p:Bacteroidota,c:Bacteroidia,o:Cytophagales,f:Cytophagaceae,g:Cytophaga
Otu3208	0.0002186	0	0.0005503	0.0001294	0.0001823	0.0002761	0.0002541	0	0		0	0	0	0	0	0	0	0	0	d:Bacteria,p:Bacteroidota,c:Bacteroidia,o:Cytophagales,f:Cytophagaceae,g:Cytophaga,s:metagenome
Otu5096	0.0001457	0.0002133	0.0002752	0	0	0	0	0	0		0	0	0	0	0	0	0	0	0	d:Bacteria,p:Bacteroidota,c:Bacteroidia,o:Cytophagales,f:Cytophagaceae,g:Cytophaga,s:metagenome
Otu4242	0	0	0	0	0	0	0	0	0		0	0	0	0.0006868	0.0003446	0.0008163	0	0	0	d:Bacteria,p:Bacteroidota,c:Bacteroidia,o:Cytophagales,f:Cytophagaceae,g:Cytophaga,s:metagenome
Otu7522	0	0	0	0	0	0	9.527e-05	0.0001031	0		0	0	0	0	0	0	0	0	0	d:Bacteria,p:Bacteroidota,c:Bacteroidia,o:Cytophagales,f:Cytophagaceae,g:Cytophaga,s:uncultured_bacterium
Otu7708	0	0	0	0	0	0.0001104	0	0	0		0	0	0	0	0	0	0	0	0	d:Bacteria,p:Bacteroidota,c:Bacteroidia,o:Cytophagales,f:Microscillaceae
Otu1411	0	0	0	0	0	0	0	0	0		0	0	0	0	0	0.0003628	0	0	0	d:Bacteria,p:Bacteroidota,c:Bacteroidia,o:Cytophagales,f:Microscillaceae,g:Ohtaekwangia
Otu10668	0.0003643	0.0006398	0	0	0	0	0	0	0		0	0	0	0	0	0	0	0	0	d:Bacteria,p:Bacteroidota,c:Bacteroidia,o:Cytophagales,f:Microscillaceae,g:uncultured
Otu6020	7.287e-05	0	0	0	0	0	9.527e-05	0	0		0	0	0	0	0	0	0	0	0	d:Bacteria,p:Bacteroidota,c:Bacteroidia,o:Cytophagales,f:Microscillaceae,g:uncultured
Otu9636	0.0006194	0.0009384	0.0003669	0	0	0	0.0003811	0.0001547	0.00101		0	0	0	0	0	0	0	0	0	d:Bacteria,p:Bacteroidota,c:Bacteroidia,o:Cytophagales,f:Microscillaceae,g:uncultured
Otu7169	0	8.531e-05	0	0	0	0	0	0	0		0	0	0	0	0	0	0	0	0	d:Bacteria,p:Bacteroidota,c:Bacteroidia,o:Cytophagales,f:Microscillaceae,g:uncultured
Otu18621	0	0	0	0	0	0	0	0	0		0.0001182	0	0	0.002435	0.0008959	0.0003628	0	0	0	d:Bacteria,p:Bacteroidota,c:Bacteroidia,o:Cytophagales,f:Microscillaceae,g:uncultured
Otu13	0.02638	0.0279	0.02366	0.0007116	0.001398	0.001601	0.01689	0.004485	0.05082		0	0	0	0.002747	0.0003446	0.0001814	0.0001069	0	0.0002616	d:Bacteria,p:Bacteroidota,c:Bacteroidia,o:Cytophagales,f:Microscillaceae,g:uncultured,s:uncultured_bacterium
Otu91	0.002805	0.002261	0.001467	0.00524	0.003586	0.005522	0.002445	0.0007733	0.002693		0	0	0	0	0	0	0	0	0	d:Bacteria,p:Bacteroidota,c:Bacteroidia,o:Cytophagales,f:Microscillaceae,g:uncultured,s:uncultured_bacterium
Otu289	0.001712	0.001706	0.001467	0.0001294	0.0002431	0.0001104	0	0	0.0003366		0	0	0	0.003122	0.0002068	0.0003628	0.0001069	0	6.54e-05	d:Bacteria,p:Bacteroidota,c:Bacteroidia,o:Cytophagales,f:Microscillaceae,g:uncultured,s:uncultured_bacterium
Otu17884	0.0001093	0	0	0	0	0	6.351e-05	0	0		0	0	0	0	0	0	0	0	0	d:Bacteria,p:Bacteroidota,c:Bacteroidia,o:Cytophagales,f:Microscillaceae,g:uncultured,s:uncultured_bacterium
Otu5133	0	0	0.0001834	0	0	0	6.351e-05	0	0		0	0	0	0	0	0	0	0	0	d:Bacteria,p:Bacteroidota,c:Bacteroidia,o:Cytophagales,f:Microscillaceae,g:uncultured,s:uncultured_bacterium
Otu12914	0	0	0.0001834	0	0	0	0	0	0		0	0	0	0	0	0	0	0	0	d:Bacteria,p:Bacteroidota,c:Bacteroidia,o:Cytophagales,f:Microscillaceae,g:uncultured,s:uncultured_bacterium
Otu21410	0	0	0	0	0.0001215	0	0	0	0		0	0	0	0	0	0	0	0	0	d:Bacteria,p:Bacteroidota,c:Bacteroidia,o:Cytophagales,f:Microscillaceae,g:uncultured,s:uncultured_bacterium
Otu3771	0	0	0	0	0	0	0	0	0		0	0	0	0.001436	0.0004135	0.0002267	0	0	6.54e-05	d:Bacteria,p:Bacteroidota,c:Bacteroidia,o:Cytophagales,f:Microscillaceae,g:uncultured,s:uncultured_bacterium
Otu4442	0	0	0	0	0	0	0	0	0		0	0	0	0.0001249	0	0	0	0	0	d:Bacteria,p:Bacteroidota,c:Bacteroidia,o:Cytophagales,f:Microscillaceae,g:uncultured,s:uncultured_bacterium
Otu7595	7.287e-05	0	0	0	0	0	0	0	0		0	0	0	0	0	0	0	0	0	d:Bacteria,p:Bacteroidota,c:Bacteroidia,o:Cytophagales,f:Microscillaceae,s:uncultured_bacterium
Otu1221	0	0	0	0	0	0	0	0	0		0	0	0	0.0008741	0	0.0004988	0	0	0	d:Bacteria,p:Bacteroidota,c:Bacteroidia,o:Cytophagales,f:Microscillaceae,s:uncultured_bacterium
Otu31704	0	0	0.0001834	0	0	0	0	0	0		0	0	0	0	0	0	0	0	0	d:Bacteria,p:Bacteroidota,c:Bacteroidia,o:Cytophagales,f:Microscillaceae,s:uncultured_bacterium
Otu21401	0	0	0	0	0.0001215	0	0	0	0		0	0	0	0	0	0	0	0	0	d:Bacteria,p:Bacteroidota,c:Bacteroidia,o:Cytophagales,f:Microscillaceae,s:uncultured_bacterium
Otu897	0	0	0	0	0	0	0	0	0		0	0	0	0	0	0	0	6.602e-05	0	d:Bacteria,p:Bacteroidota,c:Bacteroidia,o:Cytophagales,f:Spirosomaceae
Otu5111	0.001421	0.0008531	0.001101	0	0.0001215	0	6.351e-05	0	0		0	0	0	0	0	0	0	0	0	d:Bacteria,p:Bacteroidota,c:Bacteroidia,o:Cytophagales,f:Spirosomaceae,g:uncultured
Otu1576	0.0002186	0.000128	0.0002752	0	0.0001823	0.0001104	0.0003176	0.0002062	0.0003366		0	0	0	0	0	0	0	0	0	d:Bacteria,p:Bacteroidota,c:Bacteroidia,o:Cytophagales,f:Spirosomaceae,g:uncultured,s:metagenome
Otu2776	0	0	0	0	0.0001215	0.0001104	0	0	0		0	0	0	0	0	0	0	0	0	d:Bacteria,p:Bacteroidota,c:Bacteroidia,o:Cytophagales,g:uncultured
Otu956	0	8.531e-05	0	0	0	0	0.0001588	0	0		0	0	0	0	0	0	0	0	0	d:Bacteria,p:Bacteroidota,c:Bacteroidia,o:Flavobacteriales,f:Cryomorphaceae,g:NS10_marine_group,s:uncultured_bacterium
Otu6609	0	0	0	0	0	0	0	0	0		0	0	0	0	0	0	0	0	6.54e-05	d:Bacteria,p:Bacteroidota,c:Bacteroidia,o:Flavobacteriales,f:Cryomorphaceae,g:Owenweeksia,s:uncultured_bacterium
Otu1590	0	0	0	0	0	0	0	0	0		0	0	0	0	0	0	0.0005345	0.0006933	0.0005559	d:Bacteria,p:Bacteroidota,c:Bacteroidia,o:Flavobacteriales,f:Flavobacteriaceae,g:Flavobacterium
Otu30984	0	0	0	0	0	0	0	0	0		0	0	0	0	0	9.069e-05	0	0	0	d:Bacteria,p:Bacteroidota,c:Bacteroidia,o:Flavobacteriales,f:Flavobacteriaceae,g:Flavobacterium
Otu17079	0	0	0	0	0	0	0	0	0		0	0	0	0	0	0	0	6.602e-05	0	d:Bacteria,p:Bacteroidota,c:Bacteroidia,o:Flavobacteriales,f:Flavobacteriaceae,g:Flavobacterium
Otu5952	0	0	0.0001834	0	0	0	0	0	0		0	0	0	0	0	0	0	0	0	d:Bacteria,p:Bacteroidota,c:Bacteroidia,o:Flavobacteriales,f:Flavobacteriaceae,g:uncultured,s:uncultured_bacterium
Otu5728	0.0001093	8.531e-05	0.0001834	0.0002587	0	0.0001104	0	0	0		0	0	0	0	0	0	0	6.602e-05	0	d:Bacteria,p:Bacteroidota,c:Bacteroidia,o:Flavobacteriales,f:Weeksellaceae,g:Cloacibacterium,s:uncultured_bacterium
Otu4605	0	0	0	0	0	0	0	0	0		0	0	0	0.0001249	0	0	0	0	0	d:Bacteria,p:Bacteroidota,c:Bacteroidia,o:SM1A07,f:SM1A07,g:SM1A07,s:uncultured_bacterium
Otu4027	0	0	0	0	0	0	0	0	0		0	0	0	0.0004371	0	0	0	0	0	d:Bacteria,p:Bacteroidota,c:Bacteroidia,o:SM1A07,f:SM1A07,g:SM1A07,s:uncultured_bacterium
Otu9686	0.0003643	8.531e-05	0	0	0	0	0	0	0		0	0	0	0	0	0	0	0	0	d:Bacteria,p:Bacteroidota,c:Bacteroidia,o:Sphingobacteriales
Otu3885	0.0001822	0.0006824	0.0002752	0.0001941	0.0002431	0.0003865	0	0	0		0	0	0	0.0004371	0.0002068	0.0002721	0	0	0	d:Bacteria,p:Bacteroidota,c:Bacteroidia,o:Sphingobacteriales
Otu7509	0.0002915	0	0.0001834	0	0	0	0	0	0		0	0	0	0	0	0	0	0	0	d:Bacteria,p:Bacteroidota,c:Bacteroidia,o:Sphingobacteriales
Otu7572	0.0001093	8.531e-05	0	0	0	0	0	0	0		0	0	0	0	0	0	0	0	0	d:Bacteria,p:Bacteroidota,c:Bacteroidia,o:Sphingobacteriales
Otu7625	0.0001093	0	0	0	0	0	0	0	0		0	0	0	0	0	0	0	0	0	d:Bacteria,p:Bacteroidota,c:Bacteroidia,o:Sphingobacteriales
Otu19769	0	8.531e-05	0	0	0	0	0	0	0		0	0	0	0	0	0	0	0	0	d:Bacteria,p:Bacteroidota,c:Bacteroidia,o:Sphingobacteriales
Otu23548	0	0.000128	0	0	0	0	0	0	0		0	0	0	0	0	0	0	0	0	d:Bacteria,p:Bacteroidota,c:Bacteroidia,o:Sphingobacteriales
Otu7310	7.287e-05	0.0001706	0	0	0	0	0	0	0		0	0	0	0	0	0	0	0	0	d:Bacteria,p:Bacteroidota,c:Bacteroidia,o:Sphingobacteriales
Otu2811	0	0	0	0.0001941	0	0.0002761	9.527e-05	0	0		0	0	0	0	0	0	0	0	0	d:Bacteria,p:Bacteroidota,c:Bacteroidia,o:Sphingobacteriales
Otu6993	0	8.531e-05	0	0	0	0	0	0	0		0	0	0	0	0	0	0	0	0	d:Bacteria,p:Bacteroidota,c:Bacteroidia,o:Sphingobacteriales
Otu2368	0	0	0	0	0	0	0	0	0		0	0	9.87e-05	0	0	0	0	0.000132	6.54e-05	d:Bacteria,p:Bacteroidota,c:Bacteroidia,o:Sphingobacteriales
Otu22316	0	0	0	0	0	0	0	0	0		0	0	0	0	0	0	0	0	9.811e-05	d:Bacteria,p:Bacteroidota,c:Bacteroidia,o:Sphingobacteriales
Otu30859	0	0	0	0	0	0	0	0	0		0	0	9.87e-05	0	0	0	0	0	6.54e-05	d:Bacteria,p:Bacteroidota,c:Bacteroidia,o:Sphingobacteriales
Otu3335	0	0	0	0	0	0	0	0	0		0	0	0	0.0002498	0.0005513	0	0	0.0001981	6.54e-05	d:Bacteria,p:Bacteroidota,c:Bacteroidia,o:Sphingobacteriales
Otu8137	0	0	0	0.0001294	0	0	0	0	0		0	0	0	0	0	0	0	0	0	d:Bacteria,p:Bacteroidota,c:Bacteroidia,o:Sphingobacteriales
Otu949	0	0	0	0	0	0	0	0	0		0	0	0	0	0.0004824	0.0007256	0.0003207	0.0002971	0.0002616	d:Bacteria,p:Bacteroidota,c:Bacteroidia,o:Sphingobacteriales
Otu19368	0	0	0	0	0	0	0	0	0		0	0	0	0	0	9.069e-05	0	0	0	d:Bacteria,p:Bacteroidota,c:Bacteroidia,o:Sphingobacteriales
Otu13931	0	0	0	0	0	0	0	0	0		0	0	0	0	0	0	0	0	6.54e-05	d:Bacteria,p:Bacteroidota,c:Bacteroidia,o:Sphingobacteriales
Otu8533	0	0	0	0	0	0	6.351e-05	0	0		0	0	0	0	0	0	0	0	0	d:Bacteria,p:Bacteroidota,c:Bacteroidia,o:Sphingobacteriales
Otu27528	0	0	0	0	0	0	0	0	0		0	0	0	0	0	0	0	6.602e-05	0	d:Bacteria,p:Bacteroidota,c:Bacteroidia,o:Sphingobacteriales
Otu20963	0	0	0	0	0	0	0	0	0		0	0	0	0	0	0	0	6.602e-05	0	d:Bacteria,p:Bacteroidota,c:Bacteroidia,o:Sphingobacteriales
Otu26271	0	0	0	0	0	0	0	0	0		0	0	0	0	0	0	0	0	6.54e-05	d:Bacteria,p:Bacteroidota,c:Bacteroidia,o:Sphingobacteriales
Otu3975	0	0	0	0	0	0	0	0	0		0	0	0	0	0.0001378	0	0	0	0	d:Bacteria,p:Bacteroidota,c:Bacteroidia,o:Sphingobacteriales,f:ADurb.Bin408,g:ADurb.Bin408,s:uncultured_bacterium
Otu5109	0.0003279	0.0003412	0.0004586	0	0	0	0	0	0		0	0	0	0	0	0	0	0	0	d:Bacteria,p:Bacteroidota,c:Bacteroidia,o:Sphingobacteriales,f:AKYH767,g:AKYH767
Otu7078	0.0004008	0.0002559	0	0	0	0	0	0	0		0	0	0	0	0	0	0	0	0	d:Bacteria,p:Bacteroidota,c:Bacteroidia,o:Sphingobacteriales,f:AKYH767,g:AKYH767
Otu29559	0	0	0	0	0	0	0	0	0		0	0	0	0	0	0	0	0	6.54e-05	d:Bacteria,p:Bacteroidota,c:Bacteroidia,o:Sphingobacteriales,f:AKYH767,g:AKYH767
Otu1128	0.001166	0.001621	0.001284	0.0003881	0.0004862	0.001104	0.0006987	0.0007218	0.0005049		0	0	0	0	0	0	0	0	0	d:Bacteria,p:Bacteroidota,c:Bacteroidia,o:Sphingobacteriales,f:AKYH767,g:AKYH767,s:metagenome
Otu731	0.0005829	0.0002559	0.0004586	0.0007762	0.0002431	0.0006627	0.0003176	0.0002062	0		0	0	0	0	0	0	0	0	0	d:Bacteria,p:Bacteroidota,c:Bacteroidia,o:Sphingobacteriales,f:AKYH767,g:AKYH767,s:metagenome
Otu10263	0	0	0	0	0	0	0	0	0		0	9.622e-05	0	0	0	0	0	0	0	d:Bacteria,p:Bacteroidota,c:Bacteroidia,o:Sphingobacteriales,f:AKYH767,g:AKYH767,s:metagenome
Otu23372	0.0001093	0	0	0	0	0	0	0	0		0	0	0	0	0	0	0	0	0	d:Bacteria,p:Bacteroidota,c:Bacteroidia,o:Sphingobacteriales,f:AKYH767,g:AKYH767,s:uncultured_bacterium
Otu1097	0.00306	0.002474	0.001009	0.0003881	0.0004254	0.0001657	0.0003176	0.0002062	0		0	0	0	0	0	0	0	0	0	d:Bacteria,p:Bacteroidota,c:Bacteroidia,o:Sphingobacteriales,f:AKYH767,g:AKYH767,s:uncultured_bacterium
Otu7321	0.0001093	0.000128	0	0	0	0	0	0	0		0	0	0	0.0001873	0	0	0	0	0	d:Bacteria,p:Bacteroidota,c:Bacteroidia,o:Sphingobacteriales,f:AKYH767,g:AKYH767,s:uncultured_bacterium
Otu164	0.00153	0.002559	0.002843	0.007374	0.006259	0.004583	0.003334	0.0007733	0.00202		0	0	0	0	0	0	0	0	0	d:Bacteria,p:Bacteroidota,c:Bacteroidia,o:Sphingobacteriales,f:CWT_CU03-E12,g:CWT_CU03-E12
Otu429	0	8.531e-05	0	0.001682	0.001398	0.001104	0	0	0		0	0	0	0	0	0	0	0	0	d:Bacteria,p:Bacteroidota,c:Bacteroidia,o:Sphingobacteriales,f:CWT_CU03-E12,g:CWT_CU03-E12,s:uncultured_Bacteroidetes
Otu58	0.005975	0.006697	0.004953	0.004334	0.00784	0.006847	0.005557	0.0008764	0.007573		0	0	0	0	0	0	0.0001069	0	0	d:Bacteria,p:Bacteroidota,c:Bacteroidia,o:Sphingobacteriales,f:env.OPS_17,g:env.OPS_17
Otu43	0.001931	0.00337	0.00321	0.0001941	0.0001823	0	0	0	0		0	0	0	0.0168	0.02764	0.006893	0	0.0002971	0.0002943	d:Bacteria,p:Bacteroidota,c:Bacteroidia,o:Sphingobacteriales,f:env.OPS_17,g:env.OPS_17
Otu275	0.003716	0.004009	0.002385	0	0	0	0	0	0		0	0	0	0	0	0	0	0	0	d:Bacteria,p:Bacteroidota,c:Bacteroidia,o:Sphingobacteriales,f:env.OPS_17,g:env.OPS_17
Otu6912	0.001166	0.001109	0.001284	0	0	0	0	0	0		0	0	0	0	0	0	0	0	0	d:Bacteria,p:Bacteroidota,c:Bacteroidia,o:Sphingobacteriales,f:env.OPS_17,g:env.OPS_17
Otu966	0.0006922	0.0007251	0.0007337	0	0	0.0001657	0.0005081	0	0.0006732		0	0	0	0	0	0	0	0	0	d:Bacteria,p:Bacteroidota,c:Bacteroidia,o:Sphingobacteriales,f:env.OPS_17,g:env.OPS_17
Otu9815	0.0001093	0	0	0	0	0	0	0	0		0	0	0	0	0	0	0	0	0	d:Bacteria,p:Bacteroidota,c:Bacteroidia,o:Sphingobacteriales,f:env.OPS_17,g:env.OPS_17
Otu7235	0.0006194	0.0007251	0.0005503	0	0	0	0	0	0		0	0	0	0	0	0	0	0	0	d:Bacteria,p:Bacteroidota,c:Bacteroidia,o:Sphingobacteriales,f:env.OPS_17,g:env.OPS_17
Otu6914	0.0002915	0.0002559	0	0	0	0	0	0	0		0	0	0	0	0	0	0	0	0	d:Bacteria,p:Bacteroidota,c:Bacteroidia,o:Sphingobacteriales,f:env.OPS_17,g:env.OPS_17
Otu7355	0.0001093	0.000128	0.0004586	0	0	0	0	0	0		0	0	0	0	0	0	0	0	0	d:Bacteria,p:Bacteroidota,c:Bacteroidia,o:Sphingobacteriales,f:env.OPS_17,g:env.OPS_17
Otu7207	0	8.531e-05	0	0	0	0	0	0	0		0	0	0	0	0	0	0	0	0	d:Bacteria,p:Bacteroidota,c:Bacteroidia,o:Sphingobacteriales,f:env.OPS_17,g:env.OPS_17
Otu12912	0	0	0	0	0	0	0	0	0		0	0	0	0	0.0002068	0	0	0	0	d:Bacteria,p:Bacteroidota,c:Bacteroidia,o:Sphingobacteriales,f:env.OPS_17,g:env.OPS_17
Otu4746	0	0	0	0	0	0	0	0	0		0	0.0001443	0	0	0	0	0	0	0	d:Bacteria,p:Bacteroidota,c:Bacteroidia,o:Sphingobacteriales,f:env.OPS_17,g:env.OPS_17
Otu244	0	0	0	0	0	0	0	0	0		0	0	0	0.003621	0.002963	0.001905	0.0009086	0.0007593	0.001406	d:Bacteria,p:Bacteroidota,c:Bacteroidia,o:Sphingobacteriales,f:env.OPS_17,g:env.OPS_17
Otu27539	0	0	0	0	0	0	0	0	0		0	0	0	0.001061	0.0004135	0.0005442	0.000481	0.0007263	0.001145	d:Bacteria,p:Bacteroidota,c:Bacteroidia,o:Sphingobacteriales,f:env.OPS_17,g:env.OPS_17
Otu359	0	0	0	0	0	0	0	0	0		0	0	0	0.003559	0.006203	0.0039	0.0006414	0.0002641	0.0004905	d:Bacteria,p:Bacteroidota,c:Bacteroidia,o:Sphingobacteriales,f:env.OPS_17,g:env.OPS_17
Otu4591	0	0	0	0	0	0	0	0	0		0	0	0	0	0	0	0	0	9.811e-05	d:Bacteria,p:Bacteroidota,c:Bacteroidia,o:Sphingobacteriales,f:env.OPS_17,g:env.OPS_17
Otu24313	0	0	0	0	0	0	0	0	0		0	0	0	0.0001249	0.0006203	0	0	0	0	d:Bacteria,p:Bacteroidota,c:Bacteroidia,o:Sphingobacteriales,f:env.OPS_17,g:env.OPS_17
Otu16573	0	0	0	0	0	0	0	0	0		0	0	0	0	0.0001378	0	0	0	0	d:Bacteria,p:Bacteroidota,c:Bacteroidia,o:Sphingobacteriales,f:env.OPS_17,g:env.OPS_17
Otu2546	0	0	0	0	0	0	0	0	0		0	0	0	0.0001249	0	0	0.0002672	0.0001981	0.0006213	d:Bacteria,p:Bacteroidota,c:Bacteroidia,o:Sphingobacteriales,f:env.OPS_17,g:env.OPS_17
Otu1142	0	0	0	0.0001294	0.0003646	0.0002761	9.527e-05	0	0		0	0	0	0	0	0	0	0	0	d:Bacteria,p:Bacteroidota,c:Bacteroidia,o:Sphingobacteriales,f:env.OPS_17,g:env.OPS_17,s:metagenome
Otu5115	0	0	0	0	0	0	0	0	0		0	0	0	0.0002498	0	0	0	0	0	d:Bacteria,p:Bacteroidota,c:Bacteroidia,o:Sphingobacteriales,f:env.OPS_17,g:env.OPS_17,s:metagenome
Otu5117	0	0	0.001467	0	0	0	0	0.0001547	0		0	0	0	0	0	0	0	0	0	d:Bacteria,p:Bacteroidota,c:Bacteroidia,o:Sphingobacteriales,f:env.OPS_17,g:env.OPS_17,s:metagenome
Otu211	0.00317	0.003199	0.001467	0	0	0	0	0	0		0	0	0	0.00206	0.001103	0.0007709	0.0001603	0.0001981	0.0002616	d:Bacteria,p:Bacteroidota,c:Bacteroidia,o:Sphingobacteriales,f:env.OPS_17,g:env.OPS_17,s:uncultured_bacterium
Otu1	0.001822	0.001493	0.000642	0.01837	0.02656	0.02176	0.004891	0.001495	0.006732		0.04849	0.04796	0.05103	0.02529	0.04032	0.02417	0.01064	0.0103	0.01324	d:Bacteria,p:Bacteroidota,c:Bacteroidia,o:Sphingobacteriales,f:env.OPS_17,g:env.OPS_17,s:uncultured_bacterium
Otu77	0.002186	0.003412	0.002752	0.002976	0.004679	0.004197	0.004128	0.00696	0.003702		0.01024	0.01135	0.01352	0.002373	0.007512	0.0078	0.01497	0.01614	0.02024	d:Bacteria,p:Bacteroidota,c:Bacteroidia,o:Sphingobacteriales,f:env.OPS_17,g:env.OPS_17,s:uncultured_bacterium
Otu26	0.0002186	0.0002986	0.0001834	0	0	0	6.351e-05	0	0		0.002639	0.002646	0.002912	0.003434	0.004342	0.002585	0.005772	0.006635	0.009549	d:Bacteria,p:Bacteroidota,c:Bacteroidia,o:Sphingobacteriales,f:env.OPS_17,g:env.OPS_17,s:uncultured_bacterium
Otu167	0	0	0	0	0	0	0	0	0		0	0	0	0.002248	0.00255	0.0008163	0.0005345	0.0007263	0.000883	d:Bacteria,p:Bacteroidota,c:Bacteroidia,o:Sphingobacteriales,f:env.OPS_17,g:env.OPS_17,s:uncultured_bacterium
Otu31	0	0	0	0.0001294	0	0	0	0	0		0.006972	0.009959	0.01012	0.00743	0.007994	0.006711	0.001871	0.001651	0.003728	d:Bacteria,p:Bacteroidota,c:Bacteroidia,o:Sphingobacteriales,f:env.OPS_17,g:env.OPS_17,s:uncultured_bacterium
Otu1136	0	0	0	0	0	0	0	0	0		0	0	0	0	0	9.069e-05	0.0002138	0.0002311	0.0002616	d:Bacteria,p:Bacteroidota,c:Bacteroidia,o:Sphingobacteriales,f:env.OPS_17,g:env.OPS_17,s:uncultured_bacterium
Otu1130	0	0	0	0	0	0	0	0	0		0.0002757	0.0005292	0.0002961	0.0001249	0.0001378	0	0.0001069	9.904e-05	0.0001308	d:Bacteria,p:Bacteroidota,c:Bacteroidia,o:Sphingobacteriales,f:env.OPS_17,g:env.OPS_17,s:uncultured_bacterium
Otu13534	0	0	0	0	0	0	0	0	0		0.0001575	0.0001443	9.87e-05	0	0.0001378	0	0	0	0	d:Bacteria,p:Bacteroidota,c:Bacteroidia,o:Sphingobacteriales,f:env.OPS_17,g:env.OPS_17,s:uncultured_bacterium
Otu10229	0	0	0	0	0	0	0	0	0		0.0001182	0	0	0	0	0	0	0	0	d:Bacteria,p:Bacteroidota,c:Bacteroidia,o:Sphingobacteriales,f:env.OPS_17,g:env.OPS_17,s:uncultured_bacterium
Otu10274	0	0	0	0	0	0	0	0	0		0	0	9.87e-05	0	0	0	0.0001069	0	0	d:Bacteria,p:Bacteroidota,c:Bacteroidia,o:Sphingobacteriales,f:env.OPS_17,g:env.OPS_17,s:uncultured_bacterium
Otu18972	0	0	0	0	0	0	0	0	0		0	0	0	0.0001249	0	0	0	0	0	d:Bacteria,p:Bacteroidota,c:Bacteroidia,o:Sphingobacteriales,f:env.OPS_17,g:env.OPS_17,s:uncultured_bacterium
Otu5796	0	0	0	0	0	0	0	0	0		0	0	0	0	0	0	0	0	6.54e-05	d:Bacteria,p:Bacteroidota,c:Bacteroidia,o:Sphingobacteriales,f:env.OPS_17,g:env.OPS_17,s:uncultured_bacterium
Otu4131	0	0	0	0	0	0	0	0	0		0	0	0	0.001186	0.000827	0.0003628	0.0001603	6.602e-05	6.54e-05	d:Bacteria,p:Bacteroidota,c:Bacteroidia,o:Sphingobacteriales,f:env.OPS_17,g:env.OPS_17,s:uncultured_bacterium
Otu451	0	0	0	0	0	0	0	0	0		0	0	0	0.0001873	0.001034	0.0004988	0.004115	0.002806	0.002583	d:Bacteria,p:Bacteroidota,c:Bacteroidia,o:Sphingobacteriales,f:env.OPS_17,g:env.OPS_17,s:uncultured_bacterium
Otu13848	0	0	0	0	0	0	0	0	0		0	0	0	0	0	0	0	6.602e-05	0	d:Bacteria,p:Bacteroidota,c:Bacteroidia,o:Sphingobacteriales,f:env.OPS_17,g:env.OPS_17,s:uncultured_bacterium
Otu9124	0	0	0	0	0	0	0	0	0		0	0	0	0	0.0001378	0	0	0	0	d:Bacteria,p:Bacteroidota,c:Bacteroidia,o:Sphingobacteriales,f:env.OPS_17,g:env.OPS_17,s:uncultured_bacterium
Otu15547	0	0	0	0	0	0	0	0	0		0	0	0	0	0	0	0	0	6.54e-05	d:Bacteria,p:Bacteroidota,c:Bacteroidia,o:Sphingobacteriales,f:env.OPS_17,g:env.OPS_17,s:uncultured_bacterium
Otu14750	0	0	0	0	0	0	0	0	0		0	0	0	0	0	0	0	6.602e-05	0	d:Bacteria,p:Bacteroidota,c:Bacteroidia,o:Sphingobacteriales,f:env.OPS_17,g:env.OPS_17,s:uncultured_bacterium
Otu12673	0	0	0	0	0	0	0	0	0		0	0	0	0	0	0	0	6.602e-05	0	d:Bacteria,p:Bacteroidota,c:Bacteroidia,o:Sphingobacteriales,f:env.OPS_17,g:env.OPS_17,s:uncultured_bacterium
Otu4212	0	0	0	0	0	0	0	0	0		0.0001575	0	0.0002961	0	0	0.0001814	0.0002138	0.0001981	0	d:Bacteria,p:Bacteroidota,c:Bacteroidia,o:Sphingobacteriales,f:KD1-131,g:KD1-131,s:uncultured_bacterium
Otu17219	0.0002915	0.0002986	0.0001834	0	0	0	0	0	0		0	0	0	0	0	0	0	0	0	d:Bacteria,p:Bacteroidota,c:Bacteroidia,o:Sphingobacteriales,f:KD3-93,g:KD3-93
Otu1769	0.0005101	0.0009384	0.0002752	0	0.0001823	0	0.0003811	0.0001031	0.0003366		0	0	0	0	0	0	0	0	0	d:Bacteria,p:Bacteroidota,c:Bacteroidia,o:Sphingobacteriales,f:KD3-93,g:KD3-93
Otu7129	0	8.531e-05	0.0002752	0	0	0	0	0	0		0	0	0	0	0	0	0	0	0	d:Bacteria,p:Bacteroidota,c:Bacteroidia,o:Sphingobacteriales,f:KD3-93,g:KD3-93
Otu9644	0.0003643	0.0005971	0.0002752	0	0	0	0	0	0		0	0	0	0	0	0	0	0	0	d:Bacteria,p:Bacteroidota,c:Bacteroidia,o:Sphingobacteriales,f:KD3-93,g:KD3-93,s:metagenome
Otu3992	0.0009108	0.001749	0.0009172	0.0004528	0	0.0001104	0.0002541	0.0001031	0		0	0	0	0	0.0001378	0	0	0	0	d:Bacteria,p:Bacteroidota,c:Bacteroidia,o:Sphingobacteriales,f:KD3-93,g:KD3-93,s:uncultured_bacterium
Otu3692	0	0	0	0	0	0	0	0	0		0	0	0	0.0001873	0.0002757	0	0.0002672	0.000132	0.0002943	d:Bacteria,p:Bacteroidota,c:Bacteroidia,o:Sphingobacteriales,f:Lentimicrobiaceae,g:Lentimicrobiaceae
Otu29497	0	0	0	0	0	0	0	0	0		0	0	0	0	0	0	0.0001603	0.000132	9.811e-05	d:Bacteria,p:Bacteroidota,c:Bacteroidia,o:Sphingobacteriales,f:Lentimicrobiaceae,g:Lentimicrobiaceae
Otu12341	0	0	0	0	0	0	0	0	0		0	0	0	0	0	0	0	0	6.54e-05	d:Bacteria,p:Bacteroidota,c:Bacteroidia,o:Sphingobacteriales,f:Lentimicrobiaceae,g:Lentimicrobiaceae
Otu133	0	0	0	0	0	0	0	0	0		0.006893	0.008708	0.008241	0.0006868	0.001378	0.002267	0.002619	0.002311	0.002289	d:Bacteria,p:Bacteroidota,c:Bacteroidia,o:Sphingobacteriales,f:Lentimicrobiaceae,g:Lentimicrobiaceae,s:uncultured_bacterium
Otu460	0	0	0	0	0	0	0	0	0		0.0004333	0.0004811	0.0005428	0.0001873	0.0004135	0.0005442	0.0003741	0.0004292	0.000654	d:Bacteria,p:Bacteroidota,c:Bacteroidia,o:Sphingobacteriales,f:Lentimicrobiaceae,g:Lentimicrobiaceae,s:uncultured_bacterium
Otu10210	0	0	0	0	0	0	0	0	0		7.877e-05	9.622e-05	0	0	0	0	0	0	0	d:Bacteria,p:Bacteroidota,c:Bacteroidia,o:Sphingobacteriales,f:Lentimicrobiaceae,g:Lentimicrobiaceae,s:uncultured_bacterium
Otu13537	0	0	0	0	0	0	0	0	0		0	9.622e-05	0	0	0	0	0	0	0	d:Bacteria,p:Bacteroidota,c:Bacteroidia,o:Sphingobacteriales,f:Lentimicrobiaceae,g:Lentimicrobiaceae,s:uncultured_bacterium
Otu8587	0	0	0	0	0	0	0	0	0		0	0	0	0.0001873	0.0002757	0	0.0003741	0.0002311	0.0001308	d:Bacteria,p:Bacteroidota,c:Bacteroidia,o:Sphingobacteriales,f:Lentimicrobiaceae,g:Lentimicrobiaceae,s:uncultured_bacterium
Otu368	0.003315	0.005033	0.003944	0	0	0	0	0	0		0	0	0	0.0002498	0.0009649	0.0004081	0.0001069	0	9.811e-05	d:Bacteria,p:Bacteroidota,c:Bacteroidia,o:Sphingobacteriales,f:LiUU-11-161,g:LiUU-11-161,s:metagenome
Otu4013	0	0	0	0	0	0	0	0	0		0	0	0	0.001623	0.001309	0.0006349	0	0	6.54e-05	d:Bacteria,p:Bacteroidota,c:Bacteroidia,o:Sphingobacteriales,f:LiUU-11-161,g:LiUU-11-161,s:metagenome
Otu6945	0.0005465	0.0004692	0.0003669	0	0	0	0	0	0		0	0	0	0	0	0	0	0	0	d:Bacteria,p:Bacteroidota,c:Bacteroidia,o:Sphingobacteriales,f:NS11-12_marine_group,g:NS11-12_marine_group
Otu18760	0	0	0	0	0	0	0	0	0		0	0	0	0	0.0001378	0	0	0	0	d:Bacteria,p:Bacteroidota,c:Bacteroidia,o:Sphingobacteriales,f:NS11-12_marine_group,g:NS11-12_marine_group,s:uncultured_bacterium
Otu7723	0.0003643	0.000128	0.0001834	0	0	0	0	0	0		0	0	0	0	0	0	0	0	0	d:Bacteria,p:Bacteroidota,c:Bacteroidia,o:Sphingobacteriales,f:S15-21,g:S15-21,s:uncultured_bacterium
Otu22942	7.287e-05	0	0	0	0	0	0	0	0		0	0	0	0	0	0	0	0	0	d:Bacteria,p:Bacteroidota,c:Bacteroidia,o:Sphingobacteriales,f:Sphingobacteriaceae
Otu10597	0	0	0	0	0	0	0.0002541	0.0001547	0		0	0	0	0	0	0	0	0	0	d:Bacteria,p:Bacteroidota,c:Bacteroidia,o:Sphingobacteriales,f:Sphingobacteriaceae
Otu81	0.001603	0.0029	0.002752	0.0004528	0.0004254	0.0005522	0.003811	0.009125	0.002188		0	0	0	0	0	0	0	0	0	d:Bacteria,p:Bacteroidota,c:Bacteroidia,o:Sphingobacteriales,f:Sphingobacteriaceae,g:Mucilaginibacter
Otu151	0.00153	0.001493	0.001651	0.001294	0.0007293	0.0006627	0.0009845	0.001392	0.0008415		0	0	0	0	0	0	0	0	0	d:Bacteria,p:Bacteroidota,c:Bacteroidia,o:Sphingobacteriales,f:Sphingobacteriaceae,g:Mucilaginibacter
Otu329	0.001567	0.001536	0.001101	0.001164	0.0009723	0.0009388	0.001461	0.002629	0.001178		0	0	0	0	0	0	0	0	0	d:Bacteria,p:Bacteroidota,c:Bacteroidia,o:Sphingobacteriales,f:Sphingobacteriaceae,g:Mucilaginibacter
Otu82	0.0006922	0.001237	0.002935	0.003299	0.003464	0.003534	0.003303	0.001392	0.01801		0.0002363	0.000433	0.0004441	0.0005619	0	0.0006802	0.0001603	6.602e-05	6.54e-05	d:Bacteria,p:Bacteroidota,c:Bacteroidia,o:Sphingobacteriales,f:Sphingobacteriaceae,g:Mucilaginibacter
Otu255	0.0007287	0.001066	0.0008255	0.001747	0.001459	0.002209	0.002826	0.003196	0.003029		7.877e-05	9.622e-05	0	0.0002498	0	0	0.0001603	9.904e-05	0	d:Bacteria,p:Bacteroidota,c:Bacteroidia,o:Sphingobacteriales,f:Sphingobacteriaceae,g:Mucilaginibacter
Otu149	0.0006194	0.001024	0.000642	0.001552	0.0007293	0.0007179	0.0007304	0.0005155	0		0	0	0	0	0	0	0	0	0	d:Bacteria,p:Bacteroidota,c:Bacteroidia,o:Sphingobacteriales,f:Sphingobacteriaceae,g:Mucilaginibacter
Otu4400	0	0	0	0	0.0002431	0.000497	0.0003811	0	0.0003366		0	0	0	0	0	0	0	0	0	d:Bacteria,p:Bacteroidota,c:Bacteroidia,o:Sphingobacteriales,f:Sphingobacteriaceae,g:Mucilaginibacter
Otu1622	0	0.0004692	0.001009	0.0001941	0	0.0001104	0.001683	0.00598	0.0006732		0	0	0	0	0	0	0	0	0	d:Bacteria,p:Bacteroidota,c:Bacteroidia,o:Sphingobacteriales,f:Sphingobacteriaceae,g:Mucilaginibacter
Otu1711	7.287e-05	0	0	0	0	0	0.0001905	0.0001547	0.0005049		0	0	0	0	0	0	0	0	0	d:Bacteria,p:Bacteroidota,c:Bacteroidia,o:Sphingobacteriales,f:Sphingobacteriaceae,g:Mucilaginibacter
Otu23425	0	8.531e-05	0	0	0	0	0	0	0		0	0	0	0	0	0	0	0	0	d:Bacteria,p:Bacteroidota,c:Bacteroidia,o:Sphingobacteriales,f:Sphingobacteriaceae,g:Mucilaginibacter
Otu7812	0	0	0	0.0007116	0.0004862	0.0006074	0.000127	0	0		0	0	0	0	0	0	0	0	0	d:Bacteria,p:Bacteroidota,c:Bacteroidia,o:Sphingobacteriales,f:Sphingobacteriaceae,g:Mucilaginibacter
Otu11630	0	0.000128	0	0	0	0.0001104	0.0003176	0.0003609	0		0	0	0	0	0	0	0	0	0	d:Bacteria,p:Bacteroidota,c:Bacteroidia,o:Sphingobacteriales,f:Sphingobacteriaceae,g:Mucilaginibacter
Otu1965	0	0	0	0	0	0.0001104	0.0002541	0.0006702	0		0	0	0	0	0	0	0	0	0	d:Bacteria,p:Bacteroidota,c:Bacteroidia,o:Sphingobacteriales,f:Sphingobacteriaceae,g:Mucilaginibacter
Otu19479	0	8.531e-05	0	0	0	0	6.351e-05	0	0		0	0	0	0	0	0	0	0	0	d:Bacteria,p:Bacteroidota,c:Bacteroidia,o:Sphingobacteriales,f:Sphingobacteriaceae,g:Mucilaginibacter
Otu5507	0	0	0	0.0001294	0.0001215	0.0001657	0	0	0		0	0	0	0	0	0	0	0	0	d:Bacteria,p:Bacteroidota,c:Bacteroidia,o:Sphingobacteriales,f:Sphingobacteriaceae,g:Mucilaginibacter
Otu433	0	0	0	0	0	0	0	0	0		0	0	0	0	0	0	0.001603	0.001585	0.0006213	d:Bacteria,p:Bacteroidota,c:Bacteroidia,o:Sphingobacteriales,f:Sphingobacteriaceae,g:Mucilaginibacter
Otu12369	0	0	0	0	0	0	0	0	0		0	0	0	0	0	0	0.0001603	0.0003301	0.0002289	d:Bacteria,p:Bacteroidota,c:Bacteroidia,o:Sphingobacteriales,f:Sphingobacteriaceae,g:Mucilaginibacter
Otu25972	0	0	0	0	0	0	0.0003811	0.0008249	0.00202		0	0	0	0	0	0	0	0	0	d:Bacteria,p:Bacteroidota,c:Bacteroidia,o:Sphingobacteriales,f:Sphingobacteriaceae,g:Mucilaginibacter
Otu2276	0	0	0	0	0	0	0	0	0		0	0	9.87e-05	0	0	0	0.0003741	0.000132	0.0004578	d:Bacteria,p:Bacteroidota,c:Bacteroidia,o:Sphingobacteriales,f:Sphingobacteriaceae,g:Mucilaginibacter
Otu3666	0	0	0	0.0005175	0.0001215	0.0001657	6.351e-05	0	0		0	0	0	0	0	0	0	0	0	d:Bacteria,p:Bacteroidota,c:Bacteroidia,o:Sphingobacteriales,f:Sphingobacteriaceae,g:Mucilaginibacter
Otu22472	0	0	0	0	0	0	0	0	0		0	0	0	0.0001873	0	0	0	0	0	d:Bacteria,p:Bacteroidota,c:Bacteroidia,o:Sphingobacteriales,f:Sphingobacteriaceae,g:Mucilaginibacter
Otu573	0	0	0	0	0	0	0.002032	0.001237	0		0	0	0	0	0	0	0	0	0	d:Bacteria,p:Bacteroidota,c:Bacteroidia,o:Sphingobacteriales,f:Sphingobacteriaceae,g:Mucilaginibacter
Otu812	0	0	0	0	0	0	0.001874	0.0003609	0		0	0	0	0	0	0	0	0	0	d:Bacteria,p:Bacteroidota,c:Bacteroidia,o:Sphingobacteriales,f:Sphingobacteriaceae,g:Mucilaginibacter
Otu11834	0	0	0	0	0	0	6.351e-05	0	0		0	0	0	0	0	0	0	0	0	d:Bacteria,p:Bacteroidota,c:Bacteroidia,o:Sphingobacteriales,f:Sphingobacteriaceae,g:Mucilaginibacter
Otu11885	0	0	0	0	0	0	0.0002858	0.0003609	0		0	0	0	0	0	0	0	0	0	d:Bacteria,p:Bacteroidota,c:Bacteroidia,o:Sphingobacteriales,f:Sphingobacteriaceae,g:Mucilaginibacter
Otu16454	0	0	0	0	0	0	6.351e-05	0	0		0	0	0	0	0	0	0	0	0	d:Bacteria,p:Bacteroidota,c:Bacteroidia,o:Sphingobacteriales,f:Sphingobacteriaceae,g:Mucilaginibacter
Otu18219	0	0	0	0	0	0	0	0.0002578	0		0	0	0	0	0	0	0	0	0	d:Bacteria,p:Bacteroidota,c:Bacteroidia,o:Sphingobacteriales,f:Sphingobacteriaceae,g:Mucilaginibacter
Otu19181	0	0	0	0	0	0	6.351e-05	0	0		0	0	0	0	0	0	0	0	0	d:Bacteria,p:Bacteroidota,c:Bacteroidia,o:Sphingobacteriales,f:Sphingobacteriaceae,g:Mucilaginibacter
Otu11631	0	0	0	0	0	0	0	0	0.0003366		0	0	0	0	0	0	0	0	0	d:Bacteria,p:Bacteroidota,c:Bacteroidia,o:Sphingobacteriales,f:Sphingobacteriaceae,g:Mucilaginibacter
Otu27552	0	0	0	0	0	0	0	0	0		0	0	0	0	0	0	0	0.000132	0	d:Bacteria,p:Bacteroidota,c:Bacteroidia,o:Sphingobacteriales,f:Sphingobacteriaceae,g:Mucilaginibacter
Otu16899	0	0	0	0	0	0	0	0	0		0	0	0	0	0	0	0	0	6.54e-05	d:Bacteria,p:Bacteroidota,c:Bacteroidia,o:Sphingobacteriales,f:Sphingobacteriaceae,g:Mucilaginibacter
Otu272	0.0005465	0.0004265	0.001926	0	0	0	0.00308	0.007991	0.0101		0	0	0	0	0	0	0	0	0	d:Bacteria,p:Bacteroidota,c:Bacteroidia,o:Sphingobacteriales,f:Sphingobacteriaceae,g:Mucilaginibacter,s:Mucilaginibacter_frigoritolerans
Otu3952	0	0	0	0	0	0	0	0	0		0	0	0	0	0	0	0	6.602e-05	0	d:Bacteria,p:Bacteroidota,c:Bacteroidia,o:Sphingobacteriales,f:Sphingobacteriaceae,g:Mucilaginibacter,s:Mucilaginibacter_vulcanisilvae
Otu316	0.0006922	0.001365	0.000642	0.0007762	0.0008508	0.0008835	0.001016	0.001289	0.0008415		0	0	0	0	0	0	0	0	0	d:Bacteria,p:Bacteroidota,c:Bacteroidia,o:Sphingobacteriales,f:Sphingobacteriaceae,g:Mucilaginibacter,s:uncultured_bacterium
Otu12017	0	0	0	0	0	0	0	0.0001031	0		0	0	0	0	0	0	0	0	0	d:Bacteria,p:Bacteroidota,c:Bacteroidia,o:Sphingobacteriales,f:Sphingobacteriaceae,g:Mucilaginibacter,s:uncultured_bacterium
Otu7287	7.287e-05	0	0	0	0	0	0	0	0		0	0	0	0	0	0	0	0	0	d:Bacteria,p:Bacteroidota,c:Bacteroidia,o:Sphingobacteriales,f:Sphingobacteriaceae,g:Pedobacter,s:uncultured_bacterium
Otu7482	0	0	0.0001834	0	0	0	0	0	0		0	0	0	0	0	0	0	0	0	d:Bacteria,p:Bacteroidota,c:Bacteroidia,o:Sphingobacteriales,f:uncultured,g:uncultured,s:uncultured_bacterium
Otu10054	0	0	0	0	0	0	0	0	0		0.0001969	0.0001924	9.87e-05	0	0	0	0	0	0	d:Bacteria,p:Bacteroidota,c:Bacteroidia,o:Sphingobacteriales,f:uncultured,g:uncultured,s:uncultured_bacterium
Otu1278	0	0	0	0	0	0	0	0	0		0	0	0	0	0	0.0003174	0.0002138	0.0004292	0.0002943	d:Bacteria,p:Bacteroidota,c:Bacteroidia,o:Sphingobacteriales,f:uncultured,g:uncultured,s:uncultured_bacterium
Otu937	0.001275	0.001663	0.001284	0.001747	0.002431	0.002264	0.0008257	0.0001547	0.00101		0	0	0	0	0	0	0	0	0	d:Bacteria,p:Bacteroidota,c:Bacteroidia,o:Sphingobacteriales,s:uncultured_bacterium
Otu18683	0	0	0	0	0	0	0	0	0		0	0	0	0.0001249	0	0	0	0	0	d:Bacteria,p:Bacteroidota,c:Bacteroidia,o:Sphingobacteriales,s:uncultured_bacterium
Otu3631	0	0	0	0	0	0	0	0	0		0	0.0001443	0.000148	0	0	0	0	0	0	d:Bacteria,p:Bacteroidota,c:Bacteroidia,o:Sphingobacteriales,s:uncultured_bacterium
Otu636	0	0	0	0	0	0	0	0	0		0	0.0003368	0.0001974	0	0	0	0	0.0001651	0	d:Bacteria,p:Bacteroidota,c:Bacteroidia,o:Sphingobacteriales,s:uncultured_bacterium
Otu25931	0	0	0	0	0	0	0	0	0		7.877e-05	0	0	0	0	0	0.0002138	0	6.54e-05	d:Bacteria,p:Bacteroidota,c:Bacteroidia,o:Sphingobacteriales,s:uncultured_bacterium
Otu24858	0	0	0	0	0	0	0	0	0		0	0.0001924	0	0	0	0	0	0	0	d:Bacteria,p:Bacteroidota,c:Bacteroidia,o:Sphingobacteriales,s:uncultured_bacterium
Otu18018	0	0	0	0	0	0	0	0	0		0	0	0	0	0.0001378	0	0	0	0	d:Bacteria,p:Bacteroidota,c:Bacteroidia,o:Sphingobacteriales,s:uncultured_bacterium
Otu20990	0	0	0	0	0	0	0	0	0		0	0	0	0	0	0	0	9.904e-05	0	d:Bacteria,p:Bacteroidota,c:Bacteroidia,o:Sphingobacteriales,s:uncultured_bacterium
Otu23400	7.287e-05	0	0	0	0	0	0	0	0		0	0	0	0	0	0	0	0	0	d:Bacteria,p:Bacteroidota,c:Bacteroidia,s:uncultured_bacterium
Otu13020	0	0.0002133	0	0	0	0	0.0001905	0	0		0	0	0	0	0	0	0	0	0	d:Bacteria,p:Bacteroidota,c:Bacteroidia,s:uncultured_bacterium
Otu9768	0	8.531e-05	0	0	0	0	0	0	0		0	0	0	0	0	0	0	0	0	d:Bacteria,p:Bacteroidota,c:Bacteroidia,s:uncultured_bacterium
Otu22081	0	0	0	0	0	0	0	0	0		0	0.0001443	0	0	0	0	0	0	0	d:Bacteria,p:Bacteroidota,c:Bacteroidia,s:uncultured_bacterium
Otu16710	0	0	0	0	0	0	0	0	0		0	0	0	0	0	0	0	0	6.54e-05	d:Bacteria,p:Bacteroidota,c:Bacteroidia,s:uncultured_bacterium
Otu18939	0	0	0	0	0	0.0001104	6.351e-05	0	0		0	0	0	0.0001249	0	0	0	0	0	d:Bacteria,p:Bacteroidota,c:Bacteroidia,s:uncultured_bacterium
Otu3857	0	0	0	0	0	0	0	0	0		0	0	0	0	0.0001378	0	0	0	0	d:Bacteria,p:Bacteroidota,c:Bacteroidia,s:uncultured_bacterium
Otu27365	0	0	0	0	0	0	0	0	0		0	0	0	0	0	0	0	0	6.54e-05	d:Bacteria,p:Bacteroidota,c:Bacteroidia,s:uncultured_bacterium
Otu391	0	0	0	0	0	0	0	0	0		0.002442	0.002646	0.002665	0	0.0002757	0.0002267	0.0006948	0.0004622	0.0003597	d:Bacteria,p:Bacteroidota,c:Ignavibacteria,o:Ignavibacteriales
Otu4730	0	0	0	0	0	0	0	0	0		0.0001575	0.000433	0.0005428	0	0	0	0.0001069	0	9.811e-05	d:Bacteria,p:Bacteroidota,c:Ignavibacteria,o:Ignavibacteriales
Otu28623	0	0	0	0	0	0	0	0	0		0	0	0	0	0	0	0	0	6.54e-05	d:Bacteria,p:Bacteroidota,c:Ignavibacteria,o:Ignavibacteriales
Otu1583	0	0	0	0	0	0	0	0	0		0.0001182	0	0	0	0.0001378	9.069e-05	0.0001069	0.0001651	9.811e-05	d:Bacteria,p:Bacteroidota,c:Ignavibacteria,o:Ignavibacteriales,f:SR-FBR-L83,g:SR-FBR-L83,s:uncultured_bacterium
Otu3353	0	0	0	0	0	0	0	0	0		7.877e-05	9.622e-05	0.0002961	0.0001249	0.0001378	0	0.0001603	6.602e-05	0.0001962	d:Bacteria,p:Bacteroidota,c:Ignavibacteria,o:Ignavibacteriales,f:SR-FBR-L83,g:SR-FBR-L83,s:uncultured_bacterium
Otu1474	0	0	0	0	0	0	0	0	0		0.0001182	0	0	0	0	9.069e-05	0	6.602e-05	0	d:Bacteria,p:Bacteroidota,c:Ignavibacteria,o:Ignavibacteriales,f:SR-FBR-L83,g:SR-FBR-L83,s:uncultured_bacterium
Otu11753	0	0	0	0	0	0	0	0	0		0	0	0	0.0001873	0	0	0.0001069	0	9.811e-05	d:Bacteria,p:Bacteroidota,c:Ignavibacteria,o:Ignavibacteriales,f:SR-FBR-L83,g:SR-FBR-L83,s:uncultured_bacterium
Otu5869	0	0	0	0	0	0	0	0	0		0.0001182	0	0	0	0	0	0	6.602e-05	0	d:Bacteria,p:Bacteroidota,c:Ignavibacteria,o:Ignavibacteriales,s:uncultured_bacterium
Otu18103	0	0	0	0	0	0	0	0	0		0	0	0	0	0.0001378	0	0	0	0	d:Bacteria,p:Bacteroidota,c:Ignavibacteria,o:SJA-28,f:SJA-28,g:SJA-28
Otu17725	0	0	0	0	0	0	0	0	0		0	0	0	0	0	9.069e-05	0	0	0	d:Bacteria,p:Bacteroidota,c:Ignavibacteria,o:SJA-28,f:SJA-28,g:SJA-28
Otu13669	0	0	0	0	0	0	0	0	0		0	9.622e-05	0	0	0	0	0	0	0	d:Bacteria,p:Bacteroidota,c:Ignavibacteria,o:SJA-28,f:SJA-28,g:SJA-28,s:uncultured_bacterium
Otu2084	0	0	0	0	0	0	0	0	0		0	0	0	0	0	0	0.0001069	0.0001981	0	d:Bacteria,p:Bacteroidota,c:Ignavibacteria,o:SJA-28,f:SJA-28,g:SJA-28,s:uncultured_bacterium
Otu7577	7.287e-05	0.0004265	0.0004586	0	0	0	0	0	0		0	0	0	0	0	0	0	0	0	d:Bacteria,p:Bacteroidota,c:Kapabacteria,o:Kapabacteriales,f:Kapabacteriales,g:Kapabacteriales
Otu10178	0	0	0	0	0	0	0	0	0		0	0	0	0	0	0.000136	0	0	0	d:Bacteria,p:Bacteroidota,c:Kapabacteria,o:Kapabacteriales,f:Kapabacteriales,g:Kapabacteriales
Otu8934	0	0	0	0	0	0	0	0	0		0	0	0	0	0.0001378	0	0	0	0	d:Bacteria,p:Bacteroidota,c:Kapabacteria,o:Kapabacteriales,f:Kapabacteriales,g:Kapabacteriales
Otu4050	0	0	0	0	0	0	0	0	0		0	0	0	0	0.0002068	0.0001814	0	0	0.0002289	d:Bacteria,p:Bacteroidota,c:Kapabacteria,o:Kapabacteriales,f:Kapabacteriales,g:Kapabacteriales
Otu2632	0	0	0	0	0	0	0	0	0		0	0	0	0	0	0	0.0004276	0.0001981	0.0002943	d:Bacteria,p:Bacteroidota,c:Kapabacteria,o:Kapabacteriales,f:Kapabacteriales,g:Kapabacteriales
Otu4049	0	0	0	0	0	0	0	0	0		0	0	0	0	0	0.000136	0	0	0	d:Bacteria,p:Bacteroidota,c:Kapabacteria,o:Kapabacteriales,f:Kapabacteriales,g:Kapabacteriales
Otu7006	0.001129	0.000981	0.001101	0	0	0	0	0	0		0	0	0	0	0	0	0	0	0	d:Bacteria,p:Bacteroidota,c:Kapabacteria,o:Kapabacteriales,f:Kapabacteriales,g:Kapabacteriales,s:uncultured_bacterium
Otu1626	0.0004736	0.0005971	0.0002752	0.0002587	0.0001215	0.0001657	0.0005081	0.0001031	0		0	0	0	0	0	0	0	0	0	d:Bacteria,p:Bacteroidota,c:Kapabacteria,o:Kapabacteriales,f:Kapabacteriales,g:Kapabacteriales,s:uncultured_bacterium
Otu6455	0.0004008	0.0007678	0.0005503	0	0	0	0	0	0		0	0	0	0	0	0	0	0	0	d:Bacteria,p:Bacteroidota,c:Kapabacteria,o:Kapabacteriales,f:Kapabacteriales,g:Kapabacteriales,s:uncultured_bacterium
Otu19726	0.0002186	0	0	0	0	0	0	0	0		0	0	0	0	0	0	0	0	0	d:Bacteria,p:Bacteroidota,c:Kapabacteria,o:Kapabacteriales,f:Kapabacteriales,g:Kapabacteriales,s:uncultured_bacterium
Otu24659	7.287e-05	0	0	0	0	0	0	0	0		0	0	0	0	0	0	0	0	0	d:Bacteria,p:Bacteroidota,c:Kapabacteria,o:Kapabacteriales,f:Kapabacteriales,g:Kapabacteriales,s:uncultured_bacterium
Otu7124	0.0001093	0.000128	0	0	0	0	0	0	0		0	0	0	0	0	0	0	0	0	d:Bacteria,p:Bacteroidota,c:Kapabacteria,o:Kapabacteriales,f:Kapabacteriales,g:Kapabacteriales,s:uncultured_bacterium
Otu9632	7.287e-05	0	0	0	0	0	0	0	0		0	0	0	0	0	0	0	0	0	d:Bacteria,p:Bacteroidota,c:Kapabacteria,o:Kapabacteriales,f:Kapabacteriales,g:Kapabacteriales,s:uncultured_bacterium
Otu19879	0	8.531e-05	0.0003669	0	0	0	0	0	0		0	0	0	0	0	0	0	0	0	d:Bacteria,p:Bacteroidota,c:Kapabacteria,o:Kapabacteriales,f:Kapabacteriales,g:Kapabacteriales,s:uncultured_bacterium
Otu4918	0	0	0	0	0	0	0	0	0		0.0001969	0.0001924	0.0002467	0	0	0	0	0	0	d:Bacteria,p:Bacteroidota,c:Kapabacteria,o:Kapabacteriales,f:Kapabacteriales,g:Kapabacteriales,s:uncultured_bacterium
Otu4514	0	0	0	0	0	0	0	0	0		0	0	0	0.0002498	0	0	0	0	0	d:Bacteria,p:Bacteroidota,c:Kapabacteria,o:Kapabacteriales,f:Kapabacteriales,g:Kapabacteriales,s:uncultured_bacterium
Otu9203	0.0001822	0.0002559	0	0	0	0	0	0	0		0	0	0	0	0	0	0	0	0	d:Bacteria,p:Bacteroidota,c:Kryptonia,o:Kryptoniales,f:BSV26,g:BSV26
Otu189	0.0001093	0	0	0	0	0	0	0	0		0.003309	0.004041	0.003997	0.001873	0.002619	0.002857	0.005024	0.004985	0.003957	d:Bacteria,p:Bacteroidota,c:Kryptonia,o:Kryptoniales,f:BSV26,g:BSV26
Otu251	0	8.531e-05	0	0	0	0	0	0	0		0.0007484	0.001299	0.002221	0.0004995	0	0.0003628	0.001283	0.0009904	0.0009484	d:Bacteria,p:Bacteroidota,c:Kryptonia,o:Kryptoniales,f:BSV26,g:BSV26
Otu4740	0	0	0	0	0	0	0	0	0		0.0001182	0.0002887	0.000148	0	0	0	0	0	0	d:Bacteria,p:Bacteroidota,c:Kryptonia,o:Kryptoniales,f:BSV26,g:BSV26
Otu1710	0	0	0	0	0	0	0	0	0		0.0007484	0.001299	0.001184	0.0001873	0.0004824	0.0001814	0.001122	0.0005942	0.001079	d:Bacteria,p:Bacteroidota,c:Kryptonia,o:Kryptoniales,f:BSV26,g:BSV26
Otu1083	0	0	0	0	0	0	0	0	0		7.877e-05	0.0002405	9.87e-05	0	0	0	0.0001603	0.0002311	0.0001308	d:Bacteria,p:Bacteroidota,c:Kryptonia,o:Kryptoniales,f:BSV26,g:BSV26
Otu22076	0	0	0	0	0	0	0	0	0		0	0.0003849	0.000148	0	0.0001378	0	0	0	0	d:Bacteria,p:Bacteroidota,c:Kryptonia,o:Kryptoniales,f:BSV26,g:BSV26
Otu1513	0	0	0	0	0	0	0	0	0		0	0	0	0.0002498	0.0002068	0.0004081	0.0009086	0.0008583	0.0006213	d:Bacteria,p:Bacteroidota,c:Kryptonia,o:Kryptoniales,f:BSV26,g:BSV26
Otu21050	0	0	0	0	0	0	0	0	0		0	0	0	0	0	0	0.0002672	0.000132	0.0002616	d:Bacteria,p:Bacteroidota,c:Kryptonia,o:Kryptoniales,f:BSV26,g:BSV26
Otu3639	0	0	0	0	0	0	0	0	0		0	0	9.87e-05	0	0	0	0	0	0	d:Bacteria,p:Bacteroidota,c:Kryptonia,o:Kryptoniales,f:BSV26,g:BSV26
Otu4317	0	0	0	0	0	0	0	0	0		0	0	0	0	0	0	0	6.602e-05	0	d:Bacteria,p:Bacteroidota,c:Kryptonia,o:Kryptoniales,f:BSV26,g:BSV26
Otu8598	0	0	0	0	0	0	0	0	0		0	0	0	0	0	9.069e-05	0	0	0	d:Bacteria,p:Bacteroidota,c:Kryptonia,o:Kryptoniales,f:BSV26,g:BSV26
Otu14561	0	0	0	0	0	0	0	0	0		0	0	0	0	0	0	0.0002672	0.0002971	0.0001962	d:Bacteria,p:Bacteroidota,c:Kryptonia,o:Kryptoniales,f:BSV26,g:BSV26
Otu2434	0	0	0	0	0	0	0	0	0		0	0	0	0	0	0	0	0.0001651	0.0001308	d:Bacteria,p:Bacteroidota,c:Kryptonia,o:Kryptoniales,f:BSV26,g:BSV26
Otu22	0.001166	0.0009384	0.0002752	0	0	0	0	0	0		0.01654	0.01434	0.01515	0.002123	0.002343	0.00263	0.001924	0.00274	0.002812	d:Bacteria,p:Bacteroidota,c:Kryptonia,o:Kryptoniales,f:BSV26,g:BSV26,s:uncultured_bacterium
Otu3103	0.0004372	0.0009384	0.000642	0	0	0	0.000127	0	0		0	9.622e-05	0	0	0	0	0	0	0	d:Bacteria,p:Bacteroidota,c:Kryptonia,o:Kryptoniales,f:BSV26,g:BSV26,s:uncultured_bacterium
Otu388	0.0001457	8.531e-05	0	0	0	0	0	0	0		0.0006302	0.000433	0.0005428	0	0.0003446	9.069e-05	0.0005345	0.0005282	0.0007522	d:Bacteria,p:Bacteroidota,c:Kryptonia,o:Kryptoniales,f:BSV26,g:BSV26,s:uncultured_bacterium
Otu290	0	0	0	0	0	0	0	0	0		0.001339	0.001491	0.001431	0.0001873	0.0004135	0.0001814	0.001924	0.001816	0.001602	d:Bacteria,p:Bacteroidota,c:Kryptonia,o:Kryptoniales,f:BSV26,g:BSV26,s:uncultured_bacterium
Otu27440	0	0	0	0	0	0	0	0	0		0.0001182	0	9.87e-05	0	0	0	0	0	0	d:Bacteria,p:Bacteroidota,c:Kryptonia,o:Kryptoniales,f:BSV26,g:BSV26,s:uncultured_bacterium
Otu5025	0	0	0	0	0	0	0	0	0		0.0001182	9.622e-05	0	0	0	0	0	0	0	d:Bacteria,p:Bacteroidota,c:Kryptonia,o:Kryptoniales,f:BSV26,g:BSV26,s:uncultured_bacterium
Otu2114	0	0	0	0	0	0	0	0	0		0.000512	0.000866	0.0003454	0	0	0	0.000481	0.0004292	6.54e-05	d:Bacteria,p:Bacteroidota,c:Kryptonia,o:Kryptoniales,f:BSV26,g:BSV26,s:uncultured_bacterium
Otu387	0	0	0	0	0	0	0	0	0		0.002284	0.002454	0.001431	0.0001873	0.0004824	0.0006349	0.003955	0.003796	0.00327	d:Bacteria,p:Bacteroidota,c:Kryptonia,o:Kryptoniales,f:BSV26,g:BSV26,s:uncultured_bacterium
Otu4678	0	0	0	0	0	0	0	0	0		7.877e-05	9.622e-05	0	0	0.0001378	0	0	6.602e-05	6.54e-05	d:Bacteria,p:Bacteroidota,c:Kryptonia,o:Kryptoniales,f:BSV26,g:BSV26,s:uncultured_bacterium
Otu25059	0	0	0	0	0	0	0	0	0		7.877e-05	0	0	0	0	0	0	0	0	d:Bacteria,p:Bacteroidota,c:Kryptonia,o:Kryptoniales,f:BSV26,g:BSV26,s:uncultured_bacterium
Otu1222	0	0	0	0	0	0	0	0	0		0	0	0	0.0003746	0.0006203	0.0005895	0.001924	0.00208	0.001602	d:Bacteria,p:Bacteroidota,c:Kryptonia,o:Kryptoniales,f:BSV26,g:BSV26,s:uncultured_bacterium
Otu12223	0	0	0	0	0	0	0	0	0		0	0	0	0	0	0	0.0001069	0.000132	9.811e-05	d:Bacteria,p:Bacteroidota,c:Kryptonia,o:Kryptoniales,f:BSV26,g:BSV26,s:uncultured_bacterium
Otu2281	0	0	0	0	0	0	0	0	0		0	0	0	0	0.0002068	0	0	0	0	d:Bacteria,p:Bacteroidota,c:Kryptonia,o:Kryptoniales,f:BSV26,g:BSV26,s:uncultured_bacterium
Otu1188	0	0	0	0	0	0	0	0	0		0	0	0	0.0004371	0.0007581	0.0008616	0.0005345	0.0001981	0.0007849	d:Bacteria,p:Bacteroidota,c:Kryptonia,o:Kryptoniales,f:BSV26,g:BSV26,s:uncultured_bacterium
Otu2316	0	0	0	0	0	0	0	0	0		0	0	0	0	0	0	0.0003741	0.0003631	0.000327	d:Bacteria,p:Bacteroidota,c:Kryptonia,o:Kryptoniales,f:BSV26,g:BSV26,s:uncultured_bacterium
Otu12521	0	0	0	0	0	0	0	0	0		0	0	0	0	0	0	0.0001069	9.904e-05	6.54e-05	d:Bacteria,p:Bacteroidota,c:Kryptonia,o:Kryptoniales,f:BSV26,g:BSV26,s:uncultured_bacterium
Otu16620	0	0	0	0	0	0	0	0	0		0	0	0	0	0	0.000136	0	0	0	d:Bacteria,p:Bacteroidota,c:Kryptonia,o:Kryptoniales,f:BSV26,g:BSV26,s:uncultured_bacterium
Otu11769	0	0	0	0	0	0	0	0	0		0	0	0	0	0	0	0.0002672	0.0001651	9.811e-05	d:Bacteria,p:Bacteroidota,c:Kryptonia,o:Kryptoniales,f:BSV26,g:BSV26,s:uncultured_bacterium
Otu6270	0	0	0	0	0	0	0	0	0		0	0	0	0	0	0	0.0003741	0.0002311	0.000327	d:Bacteria,p:Bacteroidota,c:Kryptonia,o:Kryptoniales,f:BSV26,g:BSV26,s:uncultured_bacterium
Otu26567	0	0	0	0	0	0	0	0	0		0	0	0	0	0	0	0.0001603	0.0001651	0	d:Bacteria,p:Bacteroidota,c:Kryptonia,o:Kryptoniales,f:BSV26,g:BSV26,s:uncultured_bacterium
Otu1637	0	0	0	0	0	0	0	0	0		0.0001182	0	0.0001974	0	0	0	0	6.602e-05	0	d:Bacteria,p:Bacteroidota,c:Kryptonia,o:Kryptoniales,f:MSB-3C8,g:MSB-3C8
Otu13575	0	0	0	0	0	0	0	0	0		7.877e-05	0	0	0	0	0	0	0	0	d:Bacteria,p:Bacteroidota,s:uncultured_bacterium
Otu16794	0	0	0	0	0	0	0	0	0		0	0	0	0	0	0	0	0	6.54e-05	d:Bacteria,p:Bacteroidota,s:uncultured_bacterium
Otu11361	0	0	0	0	0	0	0	0	0		7.877e-05	0	0	0	0	0	0	0	0	d:Bacteria,p:Bdellovibrionota
Otu1372	0	0	0	0	0	0	0	0	0		0	0	0	0.0001873	0.0001378	0.0002267	0.0001069	0.0001981	0.0002289	d:Bacteria,p:Bdellovibrionota,c:Bdellovibrionia,o:Bacteriovoracales,f:Bacteriovoracaceae,g:Bacteriovorax
Otu18692	0	0	0	0	0	0	0	0	0		0	0	0	0.0001249	0	0	0	0	0	d:Bacteria,p:Bdellovibrionota,c:Bdellovibrionia,o:Bacteriovoracales,f:Bacteriovoracaceae,g:Peredibacter
Otu10211	0	0	0	0	0	0	0	0	0		7.877e-05	0	0	0	0	0	0	0	0	d:Bacteria,p:Bdellovibrionota,c:Bdellovibrionia,o:Bacteriovoracales,f:Bacteriovoracaceae,g:Peredibacter,s:uncultured_bacterium
Otu8050	0	0	0	0	0	0	0	0	0		0	0	0	0.0003746	0	9.069e-05	0	0	0	d:Bacteria,p:Bdellovibrionota,c:Bdellovibrionia,o:Bacteriovoracales,f:Bacteriovoracaceae,s:uncultured_bacterium
Otu7265	0.0002186	0.0001706	0.0001834	0	0	0	0	0	0		0	0	0	0.0006244	0	0	0	0	0	d:Bacteria,p:Bdellovibrionota,c:Bdellovibrionia,o:Bdellovibrionales,f:Bdellovibrionaceae,g:Bdellovibrio
Otu10914	7.287e-05	0	0	0	0	0.0002761	0	0	0		0	0	0	0	0	0	0	0	0	d:Bacteria,p:Bdellovibrionota,c:Bdellovibrionia,o:Bdellovibrionales,f:Bdellovibrionaceae,g:Bdellovibrio
Otu539	0.0005101	0.0005545	0.0001834	0.0001941	0.0003646	0.0005522	0.0003493	0.0001031	0.0006732		0	0	0	0	0	0	0	0	0	d:Bacteria,p:Bdellovibrionota,c:Bdellovibrionia,o:Bdellovibrionales,f:Bdellovibrionaceae,g:Bdellovibrio
Otu7632	7.287e-05	0.0002133	0	0	0	0	0	0	0		0	0	0	0.0004371	0.0001378	0.0001814	0	0	0	d:Bacteria,p:Bdellovibrionota,c:Bdellovibrionia,o:Bdellovibrionales,f:Bdellovibrionaceae,g:Bdellovibrio
Otu480	0.0001457	0.0005545	0.0003669	0	0.0001215	0.0002761	0.0005716	0.0006187	0		0	0	0	0.0003746	0.0001378	0	0	0	0	d:Bacteria,p:Bdellovibrionota,c:Bdellovibrionia,o:Bdellovibrionales,f:Bdellovibrionaceae,g:Bdellovibrio
Otu2902	0.0001822	0.0002133	0.0002752	0	0	0.0001657	0.0001588	0.0001547	0		0	0	0	0	0	0	0	0	0	d:Bacteria,p:Bdellovibrionota,c:Bdellovibrionia,o:Bdellovibrionales,f:Bdellovibrionaceae,g:Bdellovibrio
Otu30481	0	0	0	0	0	0.0001104	0	0	0		0	0	0	0	0	0	0	0	0	d:Bacteria,p:Bdellovibrionota,c:Bdellovibrionia,o:Bdellovibrionales,f:Bdellovibrionaceae,g:Bdellovibrio
Otu7370	0	0.0005118	0	0	0	0	0.000127	0	0		0	0	0	0	0	0	0	0	0	d:Bacteria,p:Bdellovibrionota,c:Bdellovibrionia,o:Bdellovibrionales,f:Bdellovibrionaceae,g:Bdellovibrio
Otu3217	0	0	0	0.0002587	0.0001823	0.0001104	0	0	0		0	0	0	0	0	0	0	0	0	d:Bacteria,p:Bdellovibrionota,c:Bdellovibrionia,o:Bdellovibrionales,f:Bdellovibrionaceae,g:Bdellovibrio
Otu9071	0	8.531e-05	0	0	0	0	0	0	0		0	0	0	0.0001249	0	0	0	0	0	d:Bacteria,p:Bdellovibrionota,c:Bdellovibrionia,o:Bdellovibrionales,f:Bdellovibrionaceae,g:Bdellovibrio
Otu8748	0	0	0	0	0	0.0001104	6.351e-05	0.0001031	0		0	0	0	0.0001249	0	0	0	0	0	d:Bacteria,p:Bdellovibrionota,c:Bdellovibrionia,o:Bdellovibrionales,f:Bdellovibrionaceae,g:Bdellovibrio
Otu4494	0	0	0	0	0	0	0	0	0		0.0002363	0.0002405	0	0.0008117	0.0001378	9.069e-05	0	9.904e-05	0	d:Bacteria,p:Bdellovibrionota,c:Bdellovibrionia,o:Bdellovibrionales,f:Bdellovibrionaceae,g:Bdellovibrio
Otu3685	0	0	0	0	0	0.0001104	0	0	0		0	0	0	0	0	0	0	0	0	d:Bacteria,p:Bdellovibrionota,c:Bdellovibrionia,o:Bdellovibrionales,f:Bdellovibrionaceae,g:Bdellovibrio
Otu2642	0	0	0	0.0001294	0.0002431	0	0.0002223	0.0001031	0		0	0	0	0	0	0	0	0	0	d:Bacteria,p:Bdellovibrionota,c:Bdellovibrionia,o:Bdellovibrionales,f:Bdellovibrionaceae,g:Bdellovibrio
Otu849	0	0	0	0.0001294	0.0001823	0.0001104	0.0004764	0.0003093	0		0	0	0	0	0	0	0	0	0	d:Bacteria,p:Bdellovibrionota,c:Bdellovibrionia,o:Bdellovibrionales,f:Bdellovibrionaceae,g:Bdellovibrio
Otu5422	0	0	0	0	0.0003039	0.0003313	0.0006987	0.0007733	0		0	0	0	0	0	0	0	0	0	d:Bacteria,p:Bdellovibrionota,c:Bdellovibrionia,o:Bdellovibrionales,f:Bdellovibrionaceae,g:Bdellovibrio
Otu9035	0	0	0	0	0	0	0	0	0		0	0	0	0.0005619	0	0	0	0	0	d:Bacteria,p:Bdellovibrionota,c:Bdellovibrionia,o:Bdellovibrionales,f:Bdellovibrionaceae,g:Bdellovibrio
Otu8478	0	0	0	0	0	0	0	0	0		0	0	0	0.0003122	0.0004135	0.0003628	0	0	0	d:Bacteria,p:Bdellovibrionota,c:Bdellovibrionia,o:Bdellovibrionales,f:Bdellovibrionaceae,g:Bdellovibrio
Otu11917	0	0	0	0	0	0	6.351e-05	0	0		0	0	0	0	0	0	0	0	0	d:Bacteria,p:Bdellovibrionota,c:Bdellovibrionia,o:Bdellovibrionales,f:Bdellovibrionaceae,g:Bdellovibrio
Otu2424	0	0	0	0	0	0	0	0.000464	0		0	0	0	0	0	0	0	0	0	d:Bacteria,p:Bdellovibrionota,c:Bdellovibrionia,o:Bdellovibrionales,f:Bdellovibrionaceae,g:Bdellovibrio
Otu2011	0.0001093	8.531e-05	0	0.0001941	0	0	0	0.0001547	0		0	0	0	0	0	0	0	0	0	d:Bacteria,p:Bdellovibrionota,c:Bdellovibrionia,o:Bdellovibrionales,f:Bdellovibrionaceae,g:Bdellovibrio,s:metagenome
Otu7934	0.0001457	8.531e-05	0	0.0008409	0.00158	0.001049	0.0004128	0	0.0003366		0	0	0	0	0	0	0	0	0	d:Bacteria,p:Bdellovibrionota,c:Bdellovibrionia,o:Bdellovibrionales,f:Bdellovibrionaceae,g:Bdellovibrio,s:metagenome
Otu4163	0	0	0	0	0	0	0	0	0		0	0	0	0	0	9.069e-05	0	0	0	d:Bacteria,p:Bdellovibrionota,c:Bdellovibrionia,o:Bdellovibrionales,f:Bdellovibrionaceae,g:Bdellovibrio,s:metagenome
Otu423	0.0002915	0.0003839	0.0004586	0.001294	0.0009723	0.001215	0.001048	0.000464	0		0	0	0	0	0	0	0	0	0	d:Bacteria,p:Bdellovibrionota,c:Bdellovibrionia,o:Bdellovibrionales,f:Bdellovibrionaceae,g:Bdellovibrio,s:uncultured_bacterium
Otu5247	0.0003279	0.0005118	0.0004586	0.0005822	0.0008508	0.001215	0.0003493	0.0006702	0.0005049		7.877e-05	0.0001924	9.87e-05	0.0003746	0.0001378	0	0	0	0	d:Bacteria,p:Bdellovibrionota,c:Bdellovibrionia,o:Bdellovibrionales,f:Bdellovibrionaceae,g:Bdellovibrio,s:uncultured_bacterium
Otu1158	0.0004372	0.0005545	0.0003669	0.0001941	0.0002431	0.0007731	0.0005716	0.0006702	0.0005049		0	0	0	0.0008117	0.0006203	0.0003174	0	0	0	d:Bacteria,p:Bdellovibrionota,c:Bdellovibrionia,o:Bdellovibrionales,f:Bdellovibrionaceae,g:Bdellovibrio,s:uncultured_bacterium
Otu2785	0	0	0	0.0007762	0.0004862	0.0004418	9.527e-05	0	0		0	0	0	0	0	0	0	0	0	d:Bacteria,p:Bdellovibrionota,c:Bdellovibrionia,o:Bdellovibrionales,f:Bdellovibrionaceae,g:Bdellovibrio,s:uncultured_bacterium
Otu2579	7.287e-05	0	0.0001834	0	0	0	0.000127	0.0001031	0		0	0	0	0	0	0	0	0	0	d:Bacteria,p:Bdellovibrionota,c:Bdellovibrionia,o:Bdellovibrionales,f:Bdellovibrionaceae,g:Bdellovibrio,s:uncultured_bacterium
Otu948	7.287e-05	0	0	0	0	0	9.527e-05	0	0		0	0	0	0	0	0	0	0	0	d:Bacteria,p:Bdellovibrionota,c:Bdellovibrionia,o:Bdellovibrionales,f:Bdellovibrionaceae,g:Bdellovibrio,s:uncultured_bacterium
Otu7617	0.0002186	0	0	0	0	0	0	0	0		0	0	0	0	0	0	0	0	0	d:Bacteria,p:Bdellovibrionota,c:Bdellovibrionia,o:Bdellovibrionales,f:Bdellovibrionaceae,g:Bdellovibrio,s:uncultured_bacterium
Otu7115	0.0001822	8.531e-05	0	0	0.0001215	0	0	0	0		0	0	0	0	0	0	0	0	0	d:Bacteria,p:Bdellovibrionota,c:Bdellovibrionia,o:Bdellovibrionales,f:Bdellovibrionaceae,g:Bdellovibrio,s:uncultured_bacterium
Otu1493	7.287e-05	0	0.0001834	0	0.0002431	0.0002209	0.0003493	0	0		0	0	0	0	0	0	0	0	0	d:Bacteria,p:Bdellovibrionota,c:Bdellovibrionia,o:Bdellovibrionales,f:Bdellovibrionaceae,g:Bdellovibrio,s:uncultured_bacterium
Otu31698	0.0001457	8.531e-05	0.0001834	0	0	0	0	0.0001031	0.0003366		0	0	0	0	0	0	0	0	0	d:Bacteria,p:Bdellovibrionota,c:Bdellovibrionia,o:Bdellovibrionales,f:Bdellovibrionaceae,g:Bdellovibrio,s:uncultured_bacterium
Otu25819	7.287e-05	0.000128	0	0	0	0	0	0	0		0	0	0	0	0	0	0	0	0	d:Bacteria,p:Bdellovibrionota,c:Bdellovibrionia,o:Bdellovibrionales,f:Bdellovibrionaceae,g:Bdellovibrio,s:uncultured_bacterium
Otu24777	0	8.531e-05	0	0	0	0	0	0	0		0	0	0	0	0	0	0	0	0	d:Bacteria,p:Bdellovibrionota,c:Bdellovibrionia,o:Bdellovibrionales,f:Bdellovibrionaceae,g:Bdellovibrio,s:uncultured_bacterium
Otu11277	0	0	0	0	0	0	6.351e-05	0	0		0	0	0	0	0	0	0	0	0	d:Bacteria,p:Bdellovibrionota,c:Bdellovibrionia,o:Bdellovibrionales,f:Bdellovibrionaceae,g:Bdellovibrio,s:uncultured_bacterium
Otu10443	0	0	0	0.0001294	0	0	0	0	0		0	0	0	0	0	0	0	0	0	d:Bacteria,p:Bdellovibrionota,c:Bdellovibrionia,o:Bdellovibrionales,f:Bdellovibrionaceae,g:Bdellovibrio,s:uncultured_bacterium
Otu2383	0	0	0	0	0	0	6.351e-05	0.001134	0		0	0	0	0	0	0	0	0	0	d:Bacteria,p:Bdellovibrionota,c:Bdellovibrionia,o:Bdellovibrionales,f:Bdellovibrionaceae,g:Bdellovibrio,s:uncultured_bacterium
Otu2440	0	8.531e-05	0.0001834	0.0007762	0.00079	0.001104	0.0003176	0.000928	0.0003366		0	0	0	0	0	0	0	0	0	d:Bacteria,p:Bdellovibrionota,c:Bdellovibrionia,o:Bdellovibrionales,f:Bdellovibrionaceae,g:Bdellovibrio,s:uncultured_bacterium
Otu19862	0	8.531e-05	0	0	0	0	0	0.0001031	0		0	0	0	0	0	0	0	0	0	d:Bacteria,p:Bdellovibrionota,c:Bdellovibrionia,o:Bdellovibrionales,f:Bdellovibrionaceae,g:Bdellovibrio,s:uncultured_bacterium
Otu372	0	0	0.0002752	0.001229	0.0007293	0.0004418	0.00108	0.001289	0.0003366		0.0001182	9.622e-05	0	0.0004371	0	0	0	0	0	d:Bacteria,p:Bdellovibrionota,c:Bdellovibrionia,o:Bdellovibrionales,f:Bdellovibrionaceae,g:Bdellovibrio,s:uncultured_bacterium
Otu1693	0	0	0	0.0001941	0	0	0	0	0		0	0	0	0.0005619	0	0.000136	0	0	0	d:Bacteria,p:Bdellovibrionota,c:Bdellovibrionia,o:Bdellovibrionales,f:Bdellovibrionaceae,g:Bdellovibrio,s:uncultured_bacterium
Otu13541	0	0	0	0	0	0	0	0	0		0	9.622e-05	0	0.0002498	0	0	0	0	0	d:Bacteria,p:Bdellovibrionota,c:Bdellovibrionia,o:Bdellovibrionales,f:Bdellovibrionaceae,g:Bdellovibrio,s:uncultured_bacterium
Otu2439	0	0	0	0	0.0001215	0	6.351e-05	0	0		0	0	0	0	0	0	0	0	0	d:Bacteria,p:Bdellovibrionota,c:Bdellovibrionia,o:Bdellovibrionales,f:Bdellovibrionaceae,g:Bdellovibrio,s:uncultured_bacterium
Otu3031	0	0	0	0	0.0001215	0.0001104	0	0	0		0	0	0	0	0	0	0	0	0	d:Bacteria,p:Bdellovibrionota,c:Bdellovibrionia,o:Bdellovibrionales,f:Bdellovibrionaceae,g:Bdellovibrio,s:uncultured_bacterium
Otu3245	0	0	0	0	0	0.0001104	0	0	0		0	0	0	0	0	0	0	0	0	d:Bacteria,p:Bdellovibrionota,c:Bdellovibrionia,o:Bdellovibrionales,f:Bdellovibrionaceae,g:Bdellovibrio,s:uncultured_bacterium
Otu18876	0	0	0	0	0	0.0001104	0	0	0		0	0	0	0	0	0	0	0	0	d:Bacteria,p:Bdellovibrionota,c:Bdellovibrionia,o:Bdellovibrionales,f:Bdellovibrionaceae,g:Bdellovibrio,s:uncultured_bacterium
Otu3210	0	0	0	0	0.0001215	0	0	0	0		0	0	0	0	0	0	0	0	0	d:Bacteria,p:Bdellovibrionota,c:Bdellovibrionia,o:Bdellovibrionales,f:Bdellovibrionaceae,g:Bdellovibrio,s:uncultured_bacterium
Otu21394	0	0	0	0	0	0	0	0.0001031	0		0	0	0	0	0	0	0	0	0	d:Bacteria,p:Bdellovibrionota,c:Bdellovibrionia,o:Bdellovibrionales,f:Bdellovibrionaceae,g:Bdellovibrio,s:uncultured_bacterium
Otu7826	0	0	0	0	0	0	0	0.0001031	0		0	0	0	0	0	0	0	0	0	d:Bacteria,p:Bdellovibrionota,c:Bdellovibrionia,o:Bdellovibrionales,f:Bdellovibrionaceae,g:Bdellovibrio,s:uncultured_bacterium
Otu4411	0	0	0	0	0	0.0001104	6.351e-05	0	0		0	0	0	0	0	0	0	0	0	d:Bacteria,p:Bdellovibrionota,c:Bdellovibrionia,o:Bdellovibrionales,f:Bdellovibrionaceae,g:Bdellovibrio,s:uncultured_bacterium
Otu4643	0	0	0	0	0	0	0	0	0		0	0	0	0.0003122	0	0.000136	0	0	0	d:Bacteria,p:Bdellovibrionota,c:Bdellovibrionia,o:Bdellovibrionales,f:Bdellovibrionaceae,g:Bdellovibrio,s:uncultured_bacterium
Otu18682	0	0	0	0	0	0	9.527e-05	0	0		0	0	0	0.0003122	0	9.069e-05	0	0	0	d:Bacteria,p:Bdellovibrionota,c:Bdellovibrionia,o:Bdellovibrionales,f:Bdellovibrionaceae,g:Bdellovibrio,s:uncultured_bacterium
Otu18775	0	0	0	0	0	0	0	0	0		0	0	0	0	0	9.069e-05	0	0	0	d:Bacteria,p:Bdellovibrionota,c:Bdellovibrionia,o:Bdellovibrionales,f:Bdellovibrionaceae,g:Bdellovibrio,s:uncultured_bacterium
Otu18585	0	0	0	0	0	0	6.351e-05	0.0001031	0		0	0	0	0	0	0	0	0	0	d:Bacteria,p:Bdellovibrionota,c:Bdellovibrionia,o:Bdellovibrionales,f:Bdellovibrionaceae,g:Bdellovibrio,s:uncultured_bacterium
Otu30221	0	0	0	0	0	0	0	0	0		0	0	0	0	0	9.069e-05	0	0	0	d:Bacteria,p:Bdellovibrionota,c:Bdellovibrionia,o:Bdellovibrionales,f:Bdellovibrionaceae,g:Bdellovibrio,s:uncultured_bacterium
Otu2387	0	0	0	0	0	0	0.0002858	0.000928	0		0	0	0	0	0	0	0	0	0	d:Bacteria,p:Bdellovibrionota,c:Bdellovibrionia,o:Bdellovibrionales,f:Bdellovibrionaceae,g:Bdellovibrio,s:uncultured_bacterium
Otu12042	0	0	0	0	0	0	0.0002541	0.0002578	0		0	0	0	0	0	0	0	0	0	d:Bacteria,p:Bdellovibrionota,c:Bdellovibrionia,o:Bdellovibrionales,f:Bdellovibrionaceae,g:Bdellovibrio,s:uncultured_bacterium
Otu16287	0	0	0	0	0	0	0.0005399	0	0		0	0	0	0	0	0	0	0	0	d:Bacteria,p:Bdellovibrionota,c:Bdellovibrionia,o:Bdellovibrionales,f:Bdellovibrionaceae,g:Bdellovibrio,s:uncultured_bacterium
Otu1240	0	0	0	0	0	0	9.527e-05	0.0003093	0		0	0	0	0	0	0	0	0	0	d:Bacteria,p:Bdellovibrionota,c:Bdellovibrionia,o:Bdellovibrionales,f:Bdellovibrionaceae,g:Bdellovibrio,s:uncultured_Bdellovibrio
Otu1872	0.0007651	0.0005118	0.0005503	0.0001294	0.0001215	0.0002209	0.0001905	0	0.00101		0	0	9.87e-05	0.0003122	0.0002068	0	0	0	0	d:Bacteria,p:Bdellovibrionota,c:Oligoflexia,o:0319-6G20,f:0319-6G20,g:0319-6G20
Otu6990	0.0001093	0.0002133	0	0	0	0	0	0	0		0	0	0	0	0	0	0	0	0	d:Bacteria,p:Bdellovibrionota,c:Oligoflexia,o:0319-6G20,f:0319-6G20,g:0319-6G20
Otu5840	7.287e-05	0	0	0.0001294	0.0001215	0	0	0	0		0	0	0	0	0	0	0	0	0	d:Bacteria,p:Bdellovibrionota,c:Oligoflexia,o:0319-6G20,f:0319-6G20,g:0319-6G20
Otu963	0.0001457	0.000128	0.0003669	0.0003234	0.0003646	0.0005522	0.0005716	0.0001547	0.0008415		0	9.622e-05	9.87e-05	0	0	0.0001814	0	6.602e-05	0.0001308	d:Bacteria,p:Bdellovibrionota,c:Oligoflexia,o:0319-6G20,f:0319-6G20,g:0319-6G20
Otu18575	0	0	0	0	0	0	6.351e-05	0	0		0	0	0	0	0	0	0	0	0	d:Bacteria,p:Bdellovibrionota,c:Oligoflexia,o:0319-6G20,f:0319-6G20,g:0319-6G20
Otu626	0.0002186	0.0002133	0	0	0	0	0.0004128	0.0001031	0		0	0	0	0	0	0	0	0	0	d:Bacteria,p:Bdellovibrionota,c:Oligoflexia,o:0319-6G20,f:0319-6G20,g:0319-6G20
Otu4237	0	0	0	0	0	0	0	0	0		0	0	0	0.0001873	0	9.069e-05	0	0	0	d:Bacteria,p:Bdellovibrionota,c:Oligoflexia,o:0319-6G20,f:0319-6G20,g:0319-6G20
Otu8275	0	0	0	0.0001294	0	0	0	0	0		0	0	0	0	0	0	0	0	0	d:Bacteria,p:Bdellovibrionota,c:Oligoflexia,o:0319-6G20,f:0319-6G20,g:0319-6G20
Otu10969	7.287e-05	0	0	0	0	0	0	0	0		0	0	0	0	0	0	0	0	0	d:Bacteria,p:Bdellovibrionota,c:Oligoflexia,o:0319-6G20,f:0319-6G20,g:0319-6G20
Otu9567	7.287e-05	0	0	0	0	0	0	0	0		0	0	0	0	0	0	0	0	0	d:Bacteria,p:Bdellovibrionota,c:Oligoflexia,o:0319-6G20,f:0319-6G20,g:0319-6G20
Otu24470	0	0	0.0001834	0	0	0	0	0	0		0	0	0	0	0	0	0	0	0	d:Bacteria,p:Bdellovibrionota,c:Oligoflexia,o:0319-6G20,f:0319-6G20,g:0319-6G20
Otu22880	0.0001093	0.000128	0	0	0	0	6.351e-05	0	0		0	0	0	0	0	0	0	0	0	d:Bacteria,p:Bdellovibrionota,c:Oligoflexia,o:0319-6G20,f:0319-6G20,g:0319-6G20
Otu10472	7.287e-05	0	0	0.0001294	0	0	0	0	0		0	0	0	0	0	0	0	0	0	d:Bacteria,p:Bdellovibrionota,c:Oligoflexia,o:0319-6G20,f:0319-6G20,g:0319-6G20
Otu7942	0	0	0	0	0	0.0001104	0	0	0		0	0	0	0	0	0	0	0	0	d:Bacteria,p:Bdellovibrionota,c:Oligoflexia,o:0319-6G20,f:0319-6G20,g:0319-6G20
Otu12750	7.287e-05	8.531e-05	0	0	0	0	0	0	0		0	0	0	0	0	0	0	0	0	d:Bacteria,p:Bdellovibrionota,c:Oligoflexia,o:0319-6G20,f:0319-6G20,g:0319-6G20
Otu839	0	8.531e-05	0	0	0.0001823	0	0.0001905	0.0001547	0.0005049		0	0	0	0	0	0	0	0	0	d:Bacteria,p:Bdellovibrionota,c:Oligoflexia,o:0319-6G20,f:0319-6G20,g:0319-6G20
Otu24783	7.287e-05	8.531e-05	0	0	0	0	0	0	0		0	0	0	0	0	0	0	0	0	d:Bacteria,p:Bdellovibrionota,c:Oligoflexia,o:0319-6G20,f:0319-6G20,g:0319-6G20
Otu22625	0	8.531e-05	0	0.0001294	0.0001823	0	0	0	0		0	0	0	0	0	0	0	0	0	d:Bacteria,p:Bdellovibrionota,c:Oligoflexia,o:0319-6G20,f:0319-6G20,g:0319-6G20
Otu5411	0	0	0	0.0001941	0.0002431	0.0006074	9.527e-05	0	0		0	0	0	0	0	0	0	0	0	d:Bacteria,p:Bdellovibrionota,c:Oligoflexia,o:0319-6G20,f:0319-6G20,g:0319-6G20
Otu4289	0	0	0	0.0001941	0.0004862	0.0002761	0	0	0		0	0	0	0	0	0	0	0	0	d:Bacteria,p:Bdellovibrionota,c:Oligoflexia,o:0319-6G20,f:0319-6G20,g:0319-6G20
Otu8289	0	0	0	0.0001941	0	0.0001657	0	0	0		0	0	0	0	0	0	0	0	0	d:Bacteria,p:Bdellovibrionota,c:Oligoflexia,o:0319-6G20,f:0319-6G20,g:0319-6G20
Otu20036	0	0	0	0	0.0001215	0	0	0	0		0	0	0	0	0	0	0	0	0	d:Bacteria,p:Bdellovibrionota,c:Oligoflexia,o:0319-6G20,f:0319-6G20,g:0319-6G20
Otu31480	0	8.531e-05	0.0001834	0	0	0.0001104	9.527e-05	0	0		0	0	0	0	0	0	0	0	0	d:Bacteria,p:Bdellovibrionota,c:Oligoflexia,o:0319-6G20,f:0319-6G20,g:0319-6G20
Otu1183	0	0	0	0	0	0	0	0	0		0	0	0	0.0004371	0.0003446	0.0003628	0	0	0	d:Bacteria,p:Bdellovibrionota,c:Oligoflexia,o:0319-6G20,f:0319-6G20,g:0319-6G20
Otu9211	0	8.531e-05	0	0	0	0	0	0	0		0	0	0	0	0	0	0	0	0	d:Bacteria,p:Bdellovibrionota,c:Oligoflexia,o:0319-6G20,f:0319-6G20,g:0319-6G20
Otu9336	0	8.531e-05	0	0	0	0	0	0	0		0	0	0	0	0	0	0	0	0	d:Bacteria,p:Bdellovibrionota,c:Oligoflexia,o:0319-6G20,f:0319-6G20,g:0319-6G20
Otu5494	0	0	0.0001834	0	0	0	0	0	0		0	0	0	0	0	0	0	0	0	d:Bacteria,p:Bdellovibrionota,c:Oligoflexia,o:0319-6G20,f:0319-6G20,g:0319-6G20
Otu1086	0	0	0	0	0	0	9.527e-05	0.0001031	0		0	0	0	0	0	0	0	0	0	d:Bacteria,p:Bdellovibrionota,c:Oligoflexia,o:0319-6G20,f:0319-6G20,g:0319-6G20
Otu943	0	0	0.0001834	0	0	0	0.0009845	0.0006187	0		0	0	0	0.0003122	0	0.000136	0	0	0	d:Bacteria,p:Bdellovibrionota,c:Oligoflexia,o:0319-6G20,f:0319-6G20,g:0319-6G20
Otu3823	0	0	0	0	0	0	0	0	0		7.877e-05	0	9.87e-05	0	0	9.069e-05	0	0	0	d:Bacteria,p:Bdellovibrionota,c:Oligoflexia,o:0319-6G20,f:0319-6G20,g:0319-6G20
Otu1730	0	0	0.0001834	0	0	0	9.527e-05	0	0		0	0	0	0	0	0	0	0	0	d:Bacteria,p:Bdellovibrionota,c:Oligoflexia,o:0319-6G20,f:0319-6G20,g:0319-6G20
Otu15863	0	0	0	0.0001941	0.0001215	0.0001657	0	0	0		0	0	0	0	0	0	0	0	0	d:Bacteria,p:Bdellovibrionota,c:Oligoflexia,o:0319-6G20,f:0319-6G20,g:0319-6G20
Otu25764	0	0	0.0001834	0	0	0	0	0	0		0	0	0	0	0	0	0	0	0	d:Bacteria,p:Bdellovibrionota,c:Oligoflexia,o:0319-6G20,f:0319-6G20,g:0319-6G20
Otu4373	0	0	0	0	0	0.0001657	0	0	0		0	0	0	0	0	0	0	0	0	d:Bacteria,p:Bdellovibrionota,c:Oligoflexia,o:0319-6G20,f:0319-6G20,g:0319-6G20
Otu4078	0	0	0	0	0	0	0	0	0.0005049		0	0	0	0.0003122	0	9.069e-05	0	0	0	d:Bacteria,p:Bdellovibrionota,c:Oligoflexia,o:0319-6G20,f:0319-6G20,g:0319-6G20
Otu11463	0	0	0.0001834	0	0	0	0	0	0		0	0	0	0	0	0	0	0	0	d:Bacteria,p:Bdellovibrionota,c:Oligoflexia,o:0319-6G20,f:0319-6G20,g:0319-6G20
Otu9442	0	0	0	0	0	0	0	0	0.0003366		0	0	0	0	0	0	0	0	0	d:Bacteria,p:Bdellovibrionota,c:Oligoflexia,o:0319-6G20,f:0319-6G20,g:0319-6G20
Otu1422	0	0	0	0	0	0	0	0	0		0	0	0	0.0002498	0	0	0	0	0	d:Bacteria,p:Bdellovibrionota,c:Oligoflexia,o:0319-6G20,f:0319-6G20,g:0319-6G20
Otu4228	0	0	0	0	0	0	0	0	0		0	0	0	0	0	0.000136	0	0	0	d:Bacteria,p:Bdellovibrionota,c:Oligoflexia,o:0319-6G20,f:0319-6G20,g:0319-6G20
Otu29214	0	0	0	0	0	0	0	0.0001547	0		0	0	0	0	0	0	0	0	0	d:Bacteria,p:Bdellovibrionota,c:Oligoflexia,o:0319-6G20,f:0319-6G20,g:0319-6G20
Otu886	0	0	0	0	0	0	0.0003493	0.0001547	0		0	0	0	0	0	0	0	0	0	d:Bacteria,p:Bdellovibrionota,c:Oligoflexia,o:0319-6G20,f:0319-6G20,g:0319-6G20
Otu26969	0	0	0	0	0	0	0	0	0		0	0	9.87e-05	0	0	0	0	0	0	d:Bacteria,p:Bdellovibrionota,c:Oligoflexia,o:0319-6G20,f:0319-6G20,g:0319-6G20
Otu2803	0	0	0	0.0002587	0.0009723	0.0007731	0	0	0		0	0	0	0	0	0	0	0	0	d:Bacteria,p:Bdellovibrionota,c:Oligoflexia,o:0319-6G20,f:0319-6G20,g:0319-6G20
Otu3704	0	0	0	0.0001941	0.0001823	0	0	0	0		0	0	0	0	0	0	0	0	0	d:Bacteria,p:Bdellovibrionota,c:Oligoflexia,o:0319-6G20,f:0319-6G20,g:0319-6G20
Otu19022	0	0	0	0	0	0.0001104	0	0	0		0	0	0	0	0	0	0	0	0	d:Bacteria,p:Bdellovibrionota,c:Oligoflexia,o:0319-6G20,f:0319-6G20,g:0319-6G20
Otu5639	0	0	0	0.0007762	0.0002431	0.0003313	0	0	0		0	0	0	0	0	0	0	0	0	d:Bacteria,p:Bdellovibrionota,c:Oligoflexia,o:0319-6G20,f:0319-6G20,g:0319-6G20
Otu5581	0	0	0	0.0001294	0	0	0	0	0		0	0	0	0	0	0	0	0	0	d:Bacteria,p:Bdellovibrionota,c:Oligoflexia,o:0319-6G20,f:0319-6G20,g:0319-6G20
Otu5905	0	0	0	0.0001941	0.0001215	0	0	0	0		0	0	0	0	0	0	0	0	0	d:Bacteria,p:Bdellovibrionota,c:Oligoflexia,o:0319-6G20,f:0319-6G20,g:0319-6G20
Otu32095	0	0	0	0.0001294	0	0	0	0	0		0	0	0	0	0	0	0	0	0	d:Bacteria,p:Bdellovibrionota,c:Oligoflexia,o:0319-6G20,f:0319-6G20,g:0319-6G20
Otu2903	0	0	0	0.0003234	0	0.0001104	0	0	0		0	0	0	0	0	0	0	0	0	d:Bacteria,p:Bdellovibrionota,c:Oligoflexia,o:0319-6G20,f:0319-6G20,g:0319-6G20
Otu3021	0	0	0	0.0001294	0.0002431	0.0002761	0	0	0		0	0	0	0	0	0	0	0	0	d:Bacteria,p:Bdellovibrionota,c:Oligoflexia,o:0319-6G20,f:0319-6G20,g:0319-6G20
Otu15882	0	0	0	0	0	0	0	0.0001031	0		0	0	0	0	0	0	0	0	0	d:Bacteria,p:Bdellovibrionota,c:Oligoflexia,o:0319-6G20,f:0319-6G20,g:0319-6G20
Otu1973	0	0	0	0	0	0	9.527e-05	0	0		0	0	0	0	0	0	0	0	0	d:Bacteria,p:Bdellovibrionota,c:Oligoflexia,o:0319-6G20,f:0319-6G20,g:0319-6G20
Otu23880	0	0	0	0	0.0001215	0	0	0	0		0	0	0	0	0	0	0	0	0	d:Bacteria,p:Bdellovibrionota,c:Oligoflexia,o:0319-6G20,f:0319-6G20,g:0319-6G20
Otu16076	0	0	0	0	0	0.0001657	0	0	0		0	0	0	0	0	0	0	0	0	d:Bacteria,p:Bdellovibrionota,c:Oligoflexia,o:0319-6G20,f:0319-6G20,g:0319-6G20
Otu3246	0	0	0	0	0.0002431	0	0	0	0		0	0	0	0	0	0	0	0	0	d:Bacteria,p:Bdellovibrionota,c:Oligoflexia,o:0319-6G20,f:0319-6G20,g:0319-6G20
Otu8720	0	0	0	0	0.0001215	0	0	0	0		0	0	0	0	0	0	0	0	0	d:Bacteria,p:Bdellovibrionota,c:Oligoflexia,o:0319-6G20,f:0319-6G20,g:0319-6G20
Otu551	0	0	0	0	0.0001215	0	6.351e-05	0.0003093	0		0	0	0	0	0	0	0	0	0	d:Bacteria,p:Bdellovibrionota,c:Oligoflexia,o:0319-6G20,f:0319-6G20,g:0319-6G20
Otu3215	0	0	0	0	0	0.0001104	0	0	0		0	0	0	0	0	0	0	0	0	d:Bacteria,p:Bdellovibrionota,c:Oligoflexia,o:0319-6G20,f:0319-6G20,g:0319-6G20
Otu5388	0	0	0	0	0.0001215	0	0	0	0		0	0	0	0	0	0	0	0	0	d:Bacteria,p:Bdellovibrionota,c:Oligoflexia,o:0319-6G20,f:0319-6G20,g:0319-6G20
Otu4336	0	0	0	0	0	0.0001104	0	0	0		0	0	0	0	0	0	0	0	0	d:Bacteria,p:Bdellovibrionota,c:Oligoflexia,o:0319-6G20,f:0319-6G20,g:0319-6G20
Otu19321	0	0	0	0	0	0.0001104	0	0	0		0	0	0	0	0	0	0	0	0	d:Bacteria,p:Bdellovibrionota,c:Oligoflexia,o:0319-6G20,f:0319-6G20,g:0319-6G20
Otu4537	0	0	0	0	0	0	0	0	0		0	0	0	0.0001249	0	0	0	0	0	d:Bacteria,p:Bdellovibrionota,c:Oligoflexia,o:0319-6G20,f:0319-6G20,g:0319-6G20
Otu1197	0	0	0	0	0	0	0	0	0		0	0	0	0.0004371	0.0003446	0.000136	0	0	0	d:Bacteria,p:Bdellovibrionota,c:Oligoflexia,o:0319-6G20,f:0319-6G20,g:0319-6G20
Otu17950	0	0	0	0	0	0	0	0	0		0	0	0	0.0001249	0	0	0	0	0	d:Bacteria,p:Bdellovibrionota,c:Oligoflexia,o:0319-6G20,f:0319-6G20,g:0319-6G20
Otu8557	0	0	0	0	0	0	0	0	0		0	0	0	0	0.0002068	0.0002267	0	0	0	d:Bacteria,p:Bdellovibrionota,c:Oligoflexia,o:0319-6G20,f:0319-6G20,g:0319-6G20
Otu4497	0	0	0	0	0	0	0	0	0		0	0	0	0.0001249	0	0	0	0	0	d:Bacteria,p:Bdellovibrionota,c:Oligoflexia,o:0319-6G20,f:0319-6G20,g:0319-6G20
Otu29417	0	0	0	0	0	0	6.351e-05	0	0		0	0	0	0	0	0	0	0	0	d:Bacteria,p:Bdellovibrionota,c:Oligoflexia,o:0319-6G20,f:0319-6G20,g:0319-6G20
Otu517	0	0	0	0	0	0	0.00108	0	0		0	0	0	0	0	0	0	0	0	d:Bacteria,p:Bdellovibrionota,c:Oligoflexia,o:0319-6G20,f:0319-6G20,g:0319-6G20
Otu21596	0	0	0	0	0	0	0	0	0		0	0	0	0	0.0001378	0	0	0	0	d:Bacteria,p:Bdellovibrionota,c:Oligoflexia,o:0319-6G20,f:0319-6G20,g:0319-6G20
Otu29309	0	0	0	0	0	0	0	0	0		0	0	0	0	0	9.069e-05	0	0	0	d:Bacteria,p:Bdellovibrionota,c:Oligoflexia,o:0319-6G20,f:0319-6G20,g:0319-6G20
Otu8658	0	0	0	0	0	0	6.351e-05	0.0001031	0		0	0	0	0	0	0	0	0	0	d:Bacteria,p:Bdellovibrionota,c:Oligoflexia,o:0319-6G20,f:0319-6G20,g:0319-6G20
Otu8573	0	0	0	0	0	0	0	0	0		0	0	0	0	0	0.0001814	0	0	0	d:Bacteria,p:Bdellovibrionota,c:Oligoflexia,o:0319-6G20,f:0319-6G20,g:0319-6G20
Otu732	0	0	0	0	0	0	0.0005716	0.001134	0		0	0	0	0	0	0	0	0	0	d:Bacteria,p:Bdellovibrionota,c:Oligoflexia,o:0319-6G20,f:0319-6G20,g:0319-6G20
Otu15271	0	0	0	0	0	0	6.351e-05	0.0001031	0		0	0	0	0	0	0	0	0	0	d:Bacteria,p:Bdellovibrionota,c:Oligoflexia,o:0319-6G20,f:0319-6G20,g:0319-6G20
Otu29180	0	0	0	0	0	0	6.351e-05	0	0		0	0	0	0	0	0	0	0	0	d:Bacteria,p:Bdellovibrionota,c:Oligoflexia,o:0319-6G20,f:0319-6G20,g:0319-6G20
Otu31225	0	0	0	0	0	0	9.527e-05	0.0001547	0		0	0	0	0	0	0	0	0	0	d:Bacteria,p:Bdellovibrionota,c:Oligoflexia,o:0319-6G20,f:0319-6G20,g:0319-6G20
Otu1223	0	0	0	0	0	0	0.000127	0	0		0	0	0	0	0	0	0	0	0	d:Bacteria,p:Bdellovibrionota,c:Oligoflexia,o:0319-6G20,f:0319-6G20,g:0319-6G20
Otu11888	0	0	0	0	0	0	6.351e-05	0	0		0	0	0	0	0	0	0	0	0	d:Bacteria,p:Bdellovibrionota,c:Oligoflexia,o:0319-6G20,f:0319-6G20,g:0319-6G20
Otu2026	0	0	0	0	0	0	9.527e-05	0.0003093	0		0	0	0	0	0	0	0	0	0	d:Bacteria,p:Bdellovibrionota,c:Oligoflexia,o:0319-6G20,f:0319-6G20,g:0319-6G20
Otu30704	0	0	0	0	0	0	0	0.0001031	0		0	0	0	0	0	0	0	0	0	d:Bacteria,p:Bdellovibrionota,c:Oligoflexia,o:0319-6G20,f:0319-6G20,g:0319-6G20
Otu30703	0	0	0	0	0	0	0	0.0001031	0		0	0	0	0	0	0	0	0	0	d:Bacteria,p:Bdellovibrionota,c:Oligoflexia,o:0319-6G20,f:0319-6G20,g:0319-6G20
Otu1591	0	0	0	0	0	0	0	0	0		0	0	0	0	0	0	0	9.904e-05	0	d:Bacteria,p:Bdellovibrionota,c:Oligoflexia,o:0319-6G20,f:0319-6G20,g:0319-6G20
Otu23206	0	0	0	0	0	0	0	0.0001031	0		0	0	0	0	0	0	0	0	0	d:Bacteria,p:Bdellovibrionota,c:Oligoflexia,o:0319-6G20,f:0319-6G20,g:0319-6G20,s:metagenome
Otu4496	0	0	0	0	0	0	0	0	0		0	0	0	0.0001249	0	0	0	0	0	d:Bacteria,p:Bdellovibrionota,c:Oligoflexia,o:0319-6G20,f:0319-6G20,g:0319-6G20,s:metagenome
Otu5094	0.0001093	0.0002559	0.0002752	0	0	0.0001104	0	0	0		7.877e-05	0	0	0	0	0	0	0	0	d:Bacteria,p:Bdellovibrionota,c:Oligoflexia,o:0319-6G20,f:0319-6G20,g:0319-6G20,s:uncultured_bacterium
Otu3559	7.287e-05	8.531e-05	0	0.0002587	0	0	0	0	0		0	0	0	0	0	0	0	0	0	d:Bacteria,p:Bdellovibrionota,c:Oligoflexia,o:0319-6G20,f:0319-6G20,g:0319-6G20,s:uncultured_bacterium
Otu1500	0.0001457	0	0	0	0	0	0.000127	0	0		0	0	0	0	0	0	0	0	0	d:Bacteria,p:Bdellovibrionota,c:Oligoflexia,o:0319-6G20,f:0319-6G20,g:0319-6G20,s:uncultured_bacterium
Otu7259	0.0004008	0.0002133	0	0	0	0	0	0	0		0	0	0	0	0	0	0	0	0	d:Bacteria,p:Bdellovibrionota,c:Oligoflexia,o:0319-6G20,f:0319-6G20,g:0319-6G20,s:uncultured_bacterium
Otu9652	0.000255	0.000128	0	0	0	0	0	0	0		0	0	0	0	0	0	0	0	0	d:Bacteria,p:Bdellovibrionota,c:Oligoflexia,o:0319-6G20,f:0319-6G20,g:0319-6G20,s:uncultured_bacterium
Otu25275	0.0001093	0	0	0	0	0	0	0	0		0	0	0	0	0	0	0	0	0	d:Bacteria,p:Bdellovibrionota,c:Oligoflexia,o:0319-6G20,f:0319-6G20,g:0319-6G20,s:uncultured_bacterium
Otu17358	7.287e-05	0	0	0.0001294	0	0	0	0	0		0	0	0	0	0	0	0	0	0	d:Bacteria,p:Bdellovibrionota,c:Oligoflexia,o:0319-6G20,f:0319-6G20,g:0319-6G20,s:uncultured_bacterium
Otu6445	0	0	0	0	0	0	6.351e-05	0	0		0	0	0	0	0	0	0	0	0	d:Bacteria,p:Bdellovibrionota,c:Oligoflexia,o:0319-6G20,f:0319-6G20,g:0319-6G20,s:uncultured_bacterium
Otu21629	0	0	0.0001834	0	0	0	0	0	0		0	0	0	0	0	0	0	0	0	d:Bacteria,p:Bdellovibrionota,c:Oligoflexia,o:0319-6G20,f:0319-6G20,g:0319-6G20,s:uncultured_bacterium
Otu2225	0	8.531e-05	0	0	0	0	0	0	0		0	0	0	0	0	0.0002267	0	0	0	d:Bacteria,p:Bdellovibrionota,c:Oligoflexia,o:0319-6G20,f:0319-6G20,g:0319-6G20,s:uncultured_bacterium
Otu9285	0	8.531e-05	0	0	0.0001215	0	0	0	0		0	0	0	0	0	0	0	0	0	d:Bacteria,p:Bdellovibrionota,c:Oligoflexia,o:0319-6G20,f:0319-6G20,g:0319-6G20,s:uncultured_bacterium
Otu18108	0	0	0	0	0	0	0.0001588	0	0		0	0	0	0	0	0	0	0	0	d:Bacteria,p:Bdellovibrionota,c:Oligoflexia,o:0319-6G20,f:0319-6G20,g:0319-6G20,s:uncultured_bacterium
Otu5413	0	0	0	0.0003234	0.0002431	0.0002209	0.0001588	0	0		0	0	0	0	0	0	0	0	0	d:Bacteria,p:Bdellovibrionota,c:Oligoflexia,o:0319-6G20,f:0319-6G20,g:0319-6G20,s:uncultured_bacterium
Otu3260	0	0	0	0	0	0	0	0	0		0.0003545	9.622e-05	0.0001974	0	0.0002068	0	0	0	0	d:Bacteria,p:Bdellovibrionota,c:Oligoflexia,o:0319-6G20,f:0319-6G20,g:0319-6G20,s:uncultured_bacterium
Otu9960	0	0	0	0	0	0	0	0	0.0003366		0	0	0	0	0	0	0	0	0	d:Bacteria,p:Bdellovibrionota,c:Oligoflexia,o:0319-6G20,f:0319-6G20,g:0319-6G20,s:uncultured_bacterium
Otu1890	0	0	0	0	0	0	0	0	0		0	0	0	0	0	0	0.0001603	0	0	d:Bacteria,p:Bdellovibrionota,c:Oligoflexia,o:0319-6G20,f:0319-6G20,g:0319-6G20,s:uncultured_bacterium
Otu14880	0	0	0	0	0	0	0	0	0		0	0	0	0	0	0	0.0001069	0	0	d:Bacteria,p:Bdellovibrionota,c:Oligoflexia,o:0319-6G20,f:0319-6G20,g:0319-6G20,s:uncultured_bacterium
Otu2945	0	0	0	0.0002587	0.0001215	0.0001657	0	0	0		0	0	0	0	0	0	0	0	0	d:Bacteria,p:Bdellovibrionota,c:Oligoflexia,o:0319-6G20,f:0319-6G20,g:0319-6G20,s:uncultured_bacterium
Otu21910	0	0	0	0	0	0.0001104	0	0	0		0	0	0	0	0	0	0	0	0	d:Bacteria,p:Bdellovibrionota,c:Oligoflexia,o:0319-6G20,f:0319-6G20,g:0319-6G20,s:uncultured_bacterium
Otu7876	0	0	0	0.0001294	0.0001215	0.0001657	0	0	0		0	0	0	0	0	0	0	0	0	d:Bacteria,p:Bdellovibrionota,c:Oligoflexia,o:0319-6G20,f:0319-6G20,g:0319-6G20,s:uncultured_bacterium
Otu11488	0	0	0	0	0	0	9.527e-05	0	0		0	0	0	0	0	0	0	0	0	d:Bacteria,p:Bdellovibrionota,c:Oligoflexia,o:0319-6G20,f:0319-6G20,g:0319-6G20,s:uncultured_bacterium
Otu31493	0	0	0	0	0	0	0.0002223	0.0001031	0		0	0	0	0	0	0	0	0	0	d:Bacteria,p:Bdellovibrionota,c:Oligoflexia,o:0319-6G20,f:0319-6G20,g:0319-6G20,s:uncultured_bacterium
Otu16205	0	0	0	0	0.0001215	0	0	0	0		0	0	0	0	0	0	0	0	0	d:Bacteria,p:Bdellovibrionota,c:Oligoflexia,o:0319-6G20,f:0319-6G20,g:0319-6G20,s:uncultured_bacterium
Otu22455	0	0	0	0	0	0.0001104	0	0	0		0	0	0	0	0	0	0	0	0	d:Bacteria,p:Bdellovibrionota,c:Oligoflexia,o:0319-6G20,f:0319-6G20,g:0319-6G20,s:uncultured_bacterium
Otu4311	0	0	0	0	0	0	0	0	0		0	0	0	0.0007493	0.0004135	9.069e-05	0	0	0	d:Bacteria,p:Bdellovibrionota,c:Oligoflexia,o:0319-6G20,f:0319-6G20,g:0319-6G20,s:uncultured_bacterium
Otu16687	0	0	0	0	0	0	0	0	0		0	0	0	0	0	0	0	0	6.54e-05	d:Bacteria,p:Bdellovibrionota,c:Oligoflexia,o:0319-6G20,f:0319-6G20,g:0319-6G20,s:uncultured_bacterium
Otu3963	0	0	0	0	0	0	0	0	0		0	0	0	0.0001249	0	0	0	0	0	d:Bacteria,p:Bdellovibrionota,c:Oligoflexia,o:0319-6G20,f:0319-6G20,g:0319-6G20,s:uncultured_bacterium
Otu3785	0	0	0	0	0	0	0	0	0		0	0	0	0.0001249	0.0004824	0.0002267	0.0001069	6.602e-05	9.811e-05	d:Bacteria,p:Bdellovibrionota,c:Oligoflexia,o:0319-6G20,f:0319-6G20,g:0319-6G20,s:uncultured_bacterium
Otu16626	0	0	0	0	0	0	0	0	0		0	0	0	0	0	9.069e-05	0	0	0	d:Bacteria,p:Bdellovibrionota,c:Oligoflexia,o:0319-6G20,f:0319-6G20,g:0319-6G20,s:uncultured_bacterium
Otu16420	0	0	0	0	0	0	0.000127	0	0		0	0	0	0	0	0	0	0	0	d:Bacteria,p:Bdellovibrionota,c:Oligoflexia,o:0319-6G20,f:0319-6G20,g:0319-6G20,s:uncultured_bacterium
Otu11503	0	0	0	0	0	0	6.351e-05	0	0.0003366		0	0	0	0	0	0	0	0	0	d:Bacteria,p:Bdellovibrionota,c:Oligoflexia,o:0319-6G20,f:0319-6G20,g:0319-6G20,s:uncultured_bacterium
Otu16279	0	0	0	0	0	0	6.351e-05	0	0		0	0	0	0	0	0	0	0	0	d:Bacteria,p:Bdellovibrionota,c:Oligoflexia,o:0319-6G20,f:0319-6G20,g:0319-6G20,s:uncultured_bacterium
Otu18498	0	0	0	0	0	0	6.351e-05	0.0001031	0		0	0	0	0	0	0	0	0	0	d:Bacteria,p:Bdellovibrionota,c:Oligoflexia,o:0319-6G20,f:0319-6G20,g:0319-6G20,s:uncultured_bacterium
Otu26034	0	0	0	0	0	0	6.351e-05	0	0		0	0	0	0	0	0	0	0	0	d:Bacteria,p:Bdellovibrionota,c:Oligoflexia,o:0319-6G20,f:0319-6G20,g:0319-6G20,s:uncultured_bacterium
Otu6230	0	0	0	0	0	0	0	0	0		0	0	0	0	0	0	0	0	6.54e-05	d:Bacteria,p:Bdellovibrionota,c:Oligoflexia,o:0319-6G20,f:0319-6G20,g:0319-6G20,s:uncultured_bacterium
Otu4060	0	0	0	0	0	0	0	0	0		0	0	0	0.0008117	0.0008959	0.0004988	0	0	0	d:Bacteria,p:Bdellovibrionota,c:Oligoflexia,o:0319-6G20,f:0319-6G20,g:0319-6G20,s:uncultured_proteobacterium
Otu9097	0	0	0	0	0	0	0	0	0		0	0	0	0	0.0002068	0	0	0	0	d:Bacteria,p:Bdellovibrionota,c:Oligoflexia,o:0319-6G20,f:0319-6G20,g:0319-6G20,s:uncultured_proteobacterium
Otu9271	0.0001093	0.0002133	0	0	0	0	0	0	0		0	0	0	0	0	0	0	0	0	d:Bacteria,p:Bdellovibrionota,c:Oligoflexia,o:053A03-B-DI-P58,f:053A03-B-DI-P58,g:053A03-B-DI-P58
Otu17269	7.287e-05	0	0	0	0	0	0	0	0		0	0	0	0	0	0	0	0	0	d:Bacteria,p:Bdellovibrionota,c:Oligoflexia,o:Oligoflexales,f:Oligoflexaceae,g:uncultured
Otu10956	0.0001822	8.531e-05	0.0001834	0	0	0	0	0	0		0	0	0	0	0	0	0	0	0	d:Bacteria,p:Bdellovibrionota,c:Oligoflexia,o:Oligoflexales,f:Oligoflexaceae,g:uncultured
Otu24642	7.287e-05	0	0	0	0	0	0	0	0		0	0	0	0	0	0	0	0	0	d:Bacteria,p:Bdellovibrionota,c:Oligoflexia,o:Oligoflexales,f:Oligoflexaceae,g:uncultured
Otu11274	0	0.000128	0	0	0	0	0	0	0		0	0	0	0	0	0	0	0	0	d:Bacteria,p:Bdellovibrionota,c:Oligoflexia,o:Oligoflexales,f:Oligoflexaceae,g:uncultured
Otu7882	0	0	0	0	0	0.0001104	0	0.0001547	0		0	0	0	0	0	0	0	0	0	d:Bacteria,p:Bdellovibrionota,c:Oligoflexia,o:Oligoflexales,f:Oligoflexaceae,g:uncultured
Otu24379	0	0.000128	0	0	0	0	0	0	0		0	0	0	0	0	0	0	0	0	d:Bacteria,p:Bdellovibrionota,c:Oligoflexia,o:Oligoflexales,f:Oligoflexaceae,g:uncultured
Otu19091	0	0	0.0001834	0	0	0	0	0	0		0	0	0	0	0	0	0	0	0	d:Bacteria,p:Bdellovibrionota,c:Oligoflexia,o:Oligoflexales,f:Oligoflexaceae,g:uncultured
Otu8487	0	0	0	0	0	0	0	0	0		0.0002757	0	0	0	0	0	0	0	0	d:Bacteria,p:Bdellovibrionota,c:Oligoflexia,o:Oligoflexales,f:Oligoflexaceae,g:uncultured
Otu9783	0	8.531e-05	0	0	0	0	0	0	0		0	0	0	0	0	0	0	0	0	d:Bacteria,p:Bdellovibrionota,c:Oligoflexia,o:Oligoflexales,f:Oligoflexaceae,g:uncultured,s:uncultured_bacterium
Otu9296	0.0001093	0.000128	0	0	0	0	0	0	0		0	0	0	0	0	0	0	0	0	d:Bacteria,p:Bdellovibrionota,c:Oligoflexia,o:Oligoflexales,f:Oligoflexaceae,g:uncultured,s:uncultured_bacterium
Otu2844	7.287e-05	0	0	0.0003234	0.0004254	0.0008283	0	0	0		0	0	0	0	0	0	0	0	0	d:Bacteria,p:Bdellovibrionota,c:Oligoflexia,o:Oligoflexales,f:Oligoflexaceae,g:uncultured,s:uncultured_bacterium
Otu7404	7.287e-05	0	0	0	0	0	0	0	0		0	0	0	0	0	0	0	0	0	d:Bacteria,p:Bdellovibrionota,c:Oligoflexia,o:Oligoflexales,f:Oligoflexaceae,g:uncultured,s:uncultured_bacterium
Otu2714	0	0	0	0	0	0	0.0001588	0.0002062	0		0	0	0	0	0	0	0	0	0	d:Bacteria,p:Bdellovibrionota,c:Oligoflexia,o:Oligoflexales,f:Oligoflexaceae,g:uncultured,s:uncultured_bacterium
Otu1581	0	0	0	0	0	0	0.0001588	0.0003093	0		0	0	0	0	0	0	0	0	0	d:Bacteria,p:Bdellovibrionota,c:Oligoflexia,o:Oligoflexales,f:Oligoflexaceae,g:uncultured,s:uncultured_bacterium
Otu9687	0.0001093	8.531e-05	0	0	0	0	0	0	0		0	0	0	0	0	0	0	0	0	d:Bacteria,p:Bdellovibrionota,c:Oligoflexia,o:Silvanigrellales,f:Silvanigrellaceae
Otu23202	7.287e-05	0	0	0	0	0	0	0	0		0	0	0	0	0	0	0	0	0	d:Bacteria,p:Bdellovibrionota,c:Oligoflexia,o:Silvanigrellales,f:Silvanigrellaceae
Otu8701	0	8.531e-05	0	0	0	0	9.527e-05	0	0		0	0	0	0	0	0	0	0	0	d:Bacteria,p:Bdellovibrionota,c:Oligoflexia,o:Silvanigrellales,f:Silvanigrellaceae
Otu1296	0	0	0	0	0	0	9.527e-05	0	0		0	0	0	0.0001249	0	0	0	0	0	d:Bacteria,p:Bdellovibrionota,c:Oligoflexia,o:Silvanigrellales,f:Silvanigrellaceae
Otu3332	0	0	0	0	0	0	0	0	0		0	0.0001924	0.0001974	0	0	0	0	0	0	d:Bacteria,p:Bdellovibrionota,c:Oligoflexia,o:Silvanigrellales,f:Silvanigrellaceae
Otu9911	0	0	0	0	0	0	0	0	0		0	0	9.87e-05	0	0	0	0	0	0	d:Bacteria,p:Bdellovibrionota,c:Oligoflexia,o:Silvanigrellales,f:Silvanigrellaceae
Otu8359	0	0	0	0.0001941	0	0	0	0	0		0	0	0	0	0	0	0	0	0	d:Bacteria,p:Bdellovibrionota,c:Oligoflexia,o:Silvanigrellales,f:Silvanigrellaceae
Otu2983	0	0	0	0.0002587	0.0001823	0.0002761	0	0	0		0	0	0	0	0	0	0	0	0	d:Bacteria,p:Bdellovibrionota,c:Oligoflexia,o:Silvanigrellales,f:Silvanigrellaceae
Otu2772	0	0	0	0.0001294	0	0	0	0	0		0	0	0	0	0	0	0	0	0	d:Bacteria,p:Bdellovibrionota,c:Oligoflexia,o:Silvanigrellales,f:Silvanigrellaceae
Otu18191	0	0	0	0	0	0.0001104	0	0.0001031	0		0	0	0	0	0	0	0	0	0	d:Bacteria,p:Bdellovibrionota,c:Oligoflexia,o:Silvanigrellales,f:Silvanigrellaceae
Otu3921	0	0	0	0	0.0001823	0	0	0	0		0	0	0	0	0	0	0	0	0	d:Bacteria,p:Bdellovibrionota,c:Oligoflexia,o:Silvanigrellales,f:Silvanigrellaceae
Otu7948	0	0	0	0	0	0.0001104	0	0	0		0	0	0	0	0	0	0	0	0	d:Bacteria,p:Bdellovibrionota,c:Oligoflexia,o:Silvanigrellales,f:Silvanigrellaceae
Otu15948	0	0	0	0	0	0	0	0	0		0	0	0	0	0	9.069e-05	0	0	0	d:Bacteria,p:Bdellovibrionota,c:Oligoflexia,o:Silvanigrellales,f:Silvanigrellaceae
Otu30317	0	0	0	0	0	0	6.351e-05	0	0		0	0	0	0	0	0	0	0	0	d:Bacteria,p:Bdellovibrionota,c:Oligoflexia,o:Silvanigrellales,f:Silvanigrellaceae
Otu15	7.287e-05	0	0	0	0.06168	0	0	0	0		0	0	0	0	0	0	0	0	0	d:Bacteria,p:Bdellovibrionota,c:Oligoflexia,o:Silvanigrellales,f:Silvanigrellaceae,g:Silvanigrella
Otu10954	0	0	0	0	0.0001215	0	0	0	0		0	0	0	0	0	0	0	0	0	d:Bacteria,p:Bdellovibrionota,c:Oligoflexia,o:Silvanigrellales,f:Silvanigrellaceae,g:Silvanigrella
Otu22908	0.0001093	8.531e-05	0	0	0	0	0	0	0		0	0	0	0	0	0	0	0	0	d:Bacteria,p:Bdellovibrionota,c:Oligoflexia,o:Silvanigrellales,f:Silvanigrellaceae,g:Silvanigrella
Otu3188	0	0	0	0	0.0004254	0	0	0	0		0	0	0	0	0	0	0	0	0	d:Bacteria,p:Bdellovibrionota,c:Oligoflexia,o:Silvanigrellales,f:Silvanigrellaceae,g:Silvanigrella
Otu16131	0	0	0	0	0.0001215	0	0	0	0		0	0	0	0	0	0	0	0	0	d:Bacteria,p:Bdellovibrionota,c:Oligoflexia,o:Silvanigrellales,f:Silvanigrellaceae,g:Silvanigrella
Otu16022	0	0	0	0	0.0001215	0	0	0	0		0	0	0	0	0	0	0	0	0	d:Bacteria,p:Bdellovibrionota,c:Oligoflexia,o:Silvanigrellales,f:Silvanigrellaceae,g:Silvanigrella
Otu31967	0	0	0	0	0.0001215	0	0	0	0		0	0	0	0	0	0	0	0	0	d:Bacteria,p:Bdellovibrionota,c:Oligoflexia,o:Silvanigrellales,f:Silvanigrellaceae,g:Silvanigrella
Otu5541	0	0	0	0	0	0.0001104	0	0	0		0	0	0	0	0	0	0	0	0	d:Bacteria,p:Bdellovibrionota,c:Oligoflexia,o:Silvanigrellales,f:Silvanigrellaceae,g:Silvanigrella
Otu3094	7.287e-05	8.531e-05	0	0	0	0.0001657	9.527e-05	0	0		0	0	0	0	0	0	0	0	0	d:Bacteria,p:Bdellovibrionota,c:Oligoflexia,o:Silvanigrellales,f:Silvanigrellaceae,g:Silvanigrella,s:metagenome
Otu5965	7.287e-05	0	0	0	0.0001215	0	0	0	0		0	0	0	0	0	0	0	0	0	d:Bacteria,p:Bdellovibrionota,c:Oligoflexia,o:Silvanigrellales,f:Silvanigrellaceae,g:Silvanigrella,s:metagenome
Otu28930	0	0	0	0	0.0001215	0	0	0	0		0	0	0	0	0	0	0	0	0	d:Bacteria,p:Bdellovibrionota,c:Oligoflexia,o:Silvanigrellales,f:Silvanigrellaceae,g:Silvanigrella,s:metagenome
Otu27036	0	0	0	0	0.0001215	0	0	0	0		0	0	0	0	0	0	0	0	0	d:Bacteria,p:Bdellovibrionota,c:Oligoflexia,o:Silvanigrellales,f:Silvanigrellaceae,g:Silvanigrella,s:Spirobacillus_sp.
Otu2509	0	0	0	0	0	0	0	0.0002062	0		0	0	0	0	0	0	0	0	0	d:Bacteria,p:Bdellovibrionota,c:Oligoflexia,o:Silvanigrellales,f:Silvanigrellaceae,g:uncultured,s:uncultured_bacterium
Otu23374	0.0001093	0	0	0	0	0	0	0	0		0	0	0	0	0	0	0	0	0	d:Bacteria,p:Bdellovibrionota,c:Oligoflexia,o:Silvanigrellales,f:Silvanigrellaceae,s:uncultured_bacterium
Otu4248	0	0	0	0	0	0	0	0	0		0	0	0	0	0.0001378	0.000136	0.0003741	0.0005282	0.0007194	d:Bacteria,p:Chloroflexi
Otu8060	0	0	0	0	0	0	0	0	0		0	0	0	0.0001873	0	0	0	0	0	d:Bacteria,p:Chloroflexi
Otu6539	0	0	0	0	0	0	0	0	0		0	0	0	0	0	0	0	6.602e-05	0	d:Bacteria,p:Chloroflexi
Otu2970	7.287e-05	0	0.0001834	0.0001294	0.0003646	0.0002209	9.527e-05	0	0		0	0	0	0	0	0	0	0	0	d:Bacteria,p:Chloroflexi,c:AD3,o:AD3,f:AD3,g:AD3
Otu1260	0.0004736	0.0005971	0.0005503	0.0003881	0.0001823	0.0002761	0.0003811	0.0002578	0.0008415		0	0	0	0	0	0	0	0	0	d:Bacteria,p:Chloroflexi,c:AD3,o:AD3,f:AD3,g:AD3,s:uncultured_Chloroflexi
Otu3462	0	0.000128	0	0	0	0	0	0	0		0.0002363	0.0004811	0.0002467	0.001936	0.001172	0.0008616	0.0001603	0.000132	0.0002616	d:Bacteria,p:Chloroflexi,c:Anaerolineae
Otu4110	7.287e-05	0	0	0	0	0	0	0	0		7.877e-05	0	0	0.001374	0.0003446	0.0002267	0	6.602e-05	0	d:Bacteria,p:Chloroflexi,c:Anaerolineae
Otu25541	0	0	0	0	0	0	0	0	0		7.877e-05	0	0	0	0	0	0	0	0	d:Bacteria,p:Chloroflexi,c:Anaerolineae
Otu17741	0	0	0	0	0	0	0	0	0		0	0	0	0	0	0.000136	0	0	0	d:Bacteria,p:Chloroflexi,c:Anaerolineae,g:uncultured,s:uncultured_bacterium
Otu2506	0	0	0	0	0	0	0	0	0		0	0	0	0	0.0001378	0.000136	0.0003207	0.0003961	0.0002289	d:Bacteria,p:Chloroflexi,c:Anaerolineae,o:ADurb.Bin180,f:ADurb.Bin180,g:ADurb.Bin180,s:uncultured_bacterium
Otu29278	0	0	0	0	0	0	0	0	0		0	0	0	0	0	9.069e-05	0	0	0	d:Bacteria,p:Chloroflexi,c:Anaerolineae,o:ADurb.Bin180,f:ADurb.Bin180,g:ADurb.Bin180,s:uncultured_bacterium
Otu6849	0	0	0	0	0	0	0	0	0		0	0	0	0	0	0	0	6.602e-05	0	d:Bacteria,p:Chloroflexi,c:Anaerolineae,o:ADurb.Bin180,f:ADurb.Bin180,g:ADurb.Bin180,s:uncultured_bacterium
Otu176	0	0	0	0	0	0	0	0	0		0.0007877	0.001347	0.0009376	0.0133	0.01089	0.009296	0.003528	0.003499	0.002845	d:Bacteria,p:Chloroflexi,c:Anaerolineae,o:Anaerolineales,f:Anaerolineaceae
Otu224	0	0	0	0	0	0	6.351e-05	0	0		0.0008665	0.001107	0.00148	0.003309	0.003446	0.004127	0.004543	0.0034	0.003761	d:Bacteria,p:Chloroflexi,c:Anaerolineae,o:Anaerolineales,f:Anaerolineaceae
Otu394	0	0	0	0	0	0	0	0	0		0.002993	0.003849	0.002912	0	0.0002757	0.000136	0.0002138	0.0001981	0.0002943	d:Bacteria,p:Chloroflexi,c:Anaerolineae,o:Anaerolineales,f:Anaerolineaceae
Otu136	0	0	0	0	0	0	0	0	0		0.00512	0.005244	0.005626	0.003122	0.00193	0.002403	0.003581	0.003103	0.002387	d:Bacteria,p:Chloroflexi,c:Anaerolineae,o:Anaerolineales,f:Anaerolineaceae
Otu8482	0	0	0	0	0	0	0	0	0		0.0005908	0.000433	0.000148	0	0.0001378	0.0003174	0	6.602e-05	0.0001635	d:Bacteria,p:Chloroflexi,c:Anaerolineae,o:Anaerolineales,f:Anaerolineaceae
Otu8604	0	0	0	0	0	0	0	0	0		7.877e-05	0	0	0	0	0	0	0	0	d:Bacteria,p:Chloroflexi,c:Anaerolineae,o:Anaerolineales,f:Anaerolineaceae
Otu3802	0	0	0	0	0	0	0	0	0		0.0003151	0.0001924	0.0003948	0.0003122	0.0002068	9.069e-05	0.0001603	6.602e-05	9.811e-05	d:Bacteria,p:Chloroflexi,c:Anaerolineae,o:Anaerolineales,f:Anaerolineaceae
Otu2139	0	0	0	0	0	0	0	0	0		0.000512	0.000866	9.87e-05	0	0	0.0003174	0.0003207	0.0002971	0.0004578	d:Bacteria,p:Chloroflexi,c:Anaerolineae,o:Anaerolineales,f:Anaerolineaceae
Otu4938	0	0	0	0	0	0	0	0	0		0.0001575	9.622e-05	0	0	0.0001378	0.0001814	0.0001069	9.904e-05	6.54e-05	d:Bacteria,p:Chloroflexi,c:Anaerolineae,o:Anaerolineales,f:Anaerolineaceae
Otu5214	0	0	0	0	0	0	0	0	0		0.0001969	0.0003849	0.000148	0	0	0	0.0001603	6.602e-05	6.54e-05	d:Bacteria,p:Chloroflexi,c:Anaerolineae,o:Anaerolineales,f:Anaerolineaceae
Otu11143	0	0	0	0	0	0	0	0	0		0.0001575	0	0	0	0	0	0	0	0	d:Bacteria,p:Chloroflexi,c:Anaerolineae,o:Anaerolineales,f:Anaerolineaceae
Otu19615	0	0	0	0	0	0	0	0	0		0.0001182	0.0001443	0	0	0	0	0	0	0	d:Bacteria,p:Chloroflexi,c:Anaerolineae,o:Anaerolineales,f:Anaerolineaceae
Otu20581	0	0	0	0	0	0	0	0	0		0	0	0	0	0.0001378	0	0	0	0	d:Bacteria,p:Chloroflexi,c:Anaerolineae,o:Anaerolineales,f:Anaerolineaceae
Otu5286	0	0	0	0	0	0	0	0	0		7.877e-05	0	0	0	0	0	0	0	0	d:Bacteria,p:Chloroflexi,c:Anaerolineae,o:Anaerolineales,f:Anaerolineaceae
Otu16987	0	0	0	0	0	0	0	0	0		7.877e-05	0	0	0.0001249	0	0.0002721	0.0001603	0	6.54e-05	d:Bacteria,p:Chloroflexi,c:Anaerolineae,o:Anaerolineales,f:Anaerolineaceae
Otu4055	0	0	0	0	0	0	0	0	0		0	9.622e-05	0	0	0.0001378	0.0002721	0	0	6.54e-05	d:Bacteria,p:Chloroflexi,c:Anaerolineae,o:Anaerolineales,f:Anaerolineaceae
Otu11147	0	0	0	0	0	0	0	0	0		0	9.622e-05	0	0	0	0	0	0	0	d:Bacteria,p:Chloroflexi,c:Anaerolineae,o:Anaerolineales,f:Anaerolineaceae
Otu10163	0	0	0	0	0	0	0	0	0		0.0001575	0	0.0001974	0	0	0	0	0	0	d:Bacteria,p:Chloroflexi,c:Anaerolineae,o:Anaerolineales,f:Anaerolineaceae
Otu3368	0	0	0	0	0	0	0	0	0		0	0	0	0	0	0	0	6.602e-05	0	d:Bacteria,p:Chloroflexi,c:Anaerolineae,o:Anaerolineales,f:Anaerolineaceae
Otu30513	0	0	0	0	0	0	0	0	0		0	0	0	0	0	0	0	6.602e-05	0	d:Bacteria,p:Chloroflexi,c:Anaerolineae,o:Anaerolineales,f:Anaerolineaceae
Otu19639	0	0	0	0	0	0	0	0	0		0	9.622e-05	0	0	0	0	0	0	0	d:Bacteria,p:Chloroflexi,c:Anaerolineae,o:Anaerolineales,f:Anaerolineaceae
Otu22079	0	0	0	0	0	0	0	0	0		0	9.622e-05	0	0	0	0	0	0	0	d:Bacteria,p:Chloroflexi,c:Anaerolineae,o:Anaerolineales,f:Anaerolineaceae
Otu4080	0	0	0	0	0	0	0	0	0		0	0	0	0.0001873	0	0.000136	0	6.602e-05	0	d:Bacteria,p:Chloroflexi,c:Anaerolineae,o:Anaerolineales,f:Anaerolineaceae
Otu24952	0	0	0	0	0	0	0	0	0		0	0	9.87e-05	0	0	0	0	0	6.54e-05	d:Bacteria,p:Chloroflexi,c:Anaerolineae,o:Anaerolineales,f:Anaerolineaceae
Otu455	0	0	0	0	0	0	0	0	0		0	0	9.87e-05	0.0005619	0.0005513	0.001224	0.0009086	0.0006272	0.0008503	d:Bacteria,p:Chloroflexi,c:Anaerolineae,o:Anaerolineales,f:Anaerolineaceae
Otu28398	0	0	0	0	0	0	0	0	0		0	0	0	0.0001249	0	0	0	0	0	d:Bacteria,p:Chloroflexi,c:Anaerolineae,o:Anaerolineales,f:Anaerolineaceae
Otu1399	0	0	0	0	0	0	0	0	0		0	0	0	0	0	9.069e-05	0	0	0	d:Bacteria,p:Chloroflexi,c:Anaerolineae,o:Anaerolineales,f:Anaerolineaceae
Otu914	0	0	0	0	0	0	0	0	0		0	0	0	0.0009366	0.0008959	0.0004988	0.0002138	0.0003961	0.000327	d:Bacteria,p:Chloroflexi,c:Anaerolineae,o:Anaerolineales,f:Anaerolineaceae
Otu18701	0	0	0	0	0	0	0	0	0		0	0	0	0.0001249	0.0001378	0	0	0	0	d:Bacteria,p:Chloroflexi,c:Anaerolineae,o:Anaerolineales,f:Anaerolineaceae
Otu24157	0	0	0	0	0	0	0	0	0		0	0	0	0.0001249	0	0	0	0	0	d:Bacteria,p:Chloroflexi,c:Anaerolineae,o:Anaerolineales,f:Anaerolineaceae
Otu6888	0	0	0	0	0	0	0	0	0		0	0	0	0	0.0002068	0.0006802	0.0001069	0.0002641	0.0001962	d:Bacteria,p:Chloroflexi,c:Anaerolineae,o:Anaerolineales,f:Anaerolineaceae
Otu1208	0	0	0	0	0	0	0	0	0		0	0	0	0.0001873	0	0	0	0	0	d:Bacteria,p:Chloroflexi,c:Anaerolineae,o:Anaerolineales,f:Anaerolineaceae
Otu1335	0	0	0	0	0	0	0	0	0		0	0	0	0	0	9.069e-05	0	6.602e-05	0	d:Bacteria,p:Chloroflexi,c:Anaerolineae,o:Anaerolineales,f:Anaerolineaceae
Otu761	0	0	0	0	0	0	0	0	0		0	0	0	0	0.0001378	0	0.0005345	0.0009243	0.0005232	d:Bacteria,p:Chloroflexi,c:Anaerolineae,o:Anaerolineales,f:Anaerolineaceae
Otu29352	0	0	0	0	0	0	0	0	0		0	0	0	0	0	0.000136	0	0	0	d:Bacteria,p:Chloroflexi,c:Anaerolineae,o:Anaerolineales,f:Anaerolineaceae
Otu15648	0	0	0	0	0	0	0	0	0		0	0	0	0	0	0.000136	0	0	0	d:Bacteria,p:Chloroflexi,c:Anaerolineae,o:Anaerolineales,f:Anaerolineaceae
Otu6226	0	0	0	0	0	0	0	0	0		0	0	0	0	0	9.069e-05	0	0	0	d:Bacteria,p:Chloroflexi,c:Anaerolineae,o:Anaerolineales,f:Anaerolineaceae
Otu30225	0	0	0	0	0	0	0	0	0		0	0	0	0	0	9.069e-05	0	0	0	d:Bacteria,p:Chloroflexi,c:Anaerolineae,o:Anaerolineales,f:Anaerolineaceae
Otu2028	0	0	0	0	0	0	0	0	0		0	0	0	0	0	0	0.0001069	0.000132	0.0001635	d:Bacteria,p:Chloroflexi,c:Anaerolineae,o:Anaerolineales,f:Anaerolineaceae
Otu28240	0	0	0	0	0	0	0	0	0		0	0	0	0	0	0	0.0001069	0	0	d:Bacteria,p:Chloroflexi,c:Anaerolineae,o:Anaerolineales,f:Anaerolineaceae
Otu14239	0	0	0	0	0	0	0	0	0		0	0	0	0	0	0	0.0004276	0.000132	0	d:Bacteria,p:Chloroflexi,c:Anaerolineae,o:Anaerolineales,f:Anaerolineaceae
Otu33	0	0	0	0	0	0	0	0	0		0.0002363	0.0003849	0.0001974	0.002123	0.005307	0.009523	0	0	0	d:Bacteria,p:Chloroflexi,c:Anaerolineae,o:Anaerolineales,f:Anaerolineaceae,g:Anaerolinea
Otu1331	0	0	0	0	0	0	0	0	0		0	0	0	0.005057	0.00317	0.002585	0.0005345	0.0005612	0.001046	d:Bacteria,p:Chloroflexi,c:Anaerolineae,o:Anaerolineales,f:Anaerolineaceae,g:Anaerolinea
Otu1895	0	0	0	0	0	0	0	0	0		0	0	0	0.001998	0.001585	0.0003174	0.0002138	0.000132	0.0003597	d:Bacteria,p:Chloroflexi,c:Anaerolineae,o:Anaerolineales,f:Anaerolineaceae,g:Anaerolinea
Otu6675	0	0	0	0	0	0	0	0	0		0	0	0	0.0001873	0.0002757	0.0002721	0.0005345	0.0003631	0.0002616	d:Bacteria,p:Chloroflexi,c:Anaerolineae,o:Anaerolineales,f:Anaerolineaceae,g:Anaerolinea
Otu12451	0	0	0	0	0	0	0	0	0		0	0	0	0	0	0	0.0001603	6.602e-05	6.54e-05	d:Bacteria,p:Chloroflexi,c:Anaerolineae,o:Anaerolineales,f:Anaerolineaceae,g:Anaerolinea
Otu2481	0	0	0	0	0	0	0	0	0		0	0	0	0.001249	0.0009649	0.002902	0.0005879	0.001023	0.00157	d:Bacteria,p:Chloroflexi,c:Anaerolineae,o:Anaerolineales,f:Anaerolineaceae,g:Anaerolinea,s:metagenome
Otu17	0	0	0	0	0	0	0	0	0		0.003781	0.004667	0.003306	0.005869	0.00958	0.01261	0.002352	0.00274	0.00291	d:Bacteria,p:Chloroflexi,c:Anaerolineae,o:Anaerolineales,f:Anaerolineaceae,g:Leptolinea
Otu24111	0	0	0	0	0	0	0	0	0		7.877e-05	0.0001443	0.0001974	0	0.0001378	0.000136	0.0001069	0	0	d:Bacteria,p:Chloroflexi,c:Anaerolineae,o:Anaerolineales,f:Anaerolineaceae,g:Leptolinea
Otu410	0	0	0	0	0	0	0	0	0		0	0	0	0	0	0	0.0001069	6.602e-05	0	d:Bacteria,p:Chloroflexi,c:Anaerolineae,o:Anaerolineales,f:Anaerolineaceae,g:Leptolinea
Otu27498	0	0	0	0	0	0	0	0	0		0	0	0	0	0	0	0.0001603	0	0	d:Bacteria,p:Chloroflexi,c:Anaerolineae,o:Anaerolineales,f:Anaerolineaceae,g:Leptolinea,s:metagenome
Otu12459	0	0	0	0	0	0	0	0	0		0	0	0	0	0	0	0.0001069	0.0001651	9.811e-05	d:Bacteria,p:Chloroflexi,c:Anaerolineae,o:Anaerolineales,f:Anaerolineaceae,g:Leptolinea,s:uncultured_bacterium
Otu4141	0	0	0	0	0	0	0	0	0		0	0	0	0	0	0.0002267	0.0003207	0.0002641	0.0002289	d:Bacteria,p:Chloroflexi,c:Anaerolineae,o:Anaerolineales,f:Anaerolineaceae,g:Pelolinea,s:uncultured_bacterium
Otu298	0	0	0	0	0	0	0	0	0		0	0	0	0	0	9.069e-05	0.0001603	9.904e-05	0.0001308	d:Bacteria,p:Chloroflexi,c:Anaerolineae,o:Anaerolineales,f:Anaerolineaceae,g:Pelolinea,s:uncultured_Chloroflexi
Otu10	0.0001093	8.531e-05	0	0.0003234	0.0001823	0	0	0	0		0.01512	0.0229	0.02018	0.02541	0.02977	0.03474	0.02245	0.0171	0.01723	d:Bacteria,p:Chloroflexi,c:Anaerolineae,o:Anaerolineales,f:Anaerolineaceae,g:uncultured
Otu25635	0	0	0	0	0	0	0	0	0		0.0001575	0	9.87e-05	0	0	0	0	0	0.0001308	d:Bacteria,p:Chloroflexi,c:Anaerolineae,o:Anaerolineales,f:Anaerolineaceae,g:uncultured
Otu270	0	0	0	0	0	0	0	0	0		0.0004333	0.0006254	0.0004441	0.001061	0.0009649	0.002403	0.00155	0.0007593	0.001177	d:Bacteria,p:Chloroflexi,c:Anaerolineae,o:Anaerolineales,f:Anaerolineaceae,g:uncultured
Otu24898	0	0	0	0	0	0	0	0	0		7.877e-05	9.622e-05	0	0	0	0	0	0	0	d:Bacteria,p:Chloroflexi,c:Anaerolineae,o:Anaerolineales,f:Anaerolineaceae,g:uncultured
Otu355	0	0	0	0	0	0	0	0	0		0	9.622e-05	0.000148	0.00256	0.002205	0.002041	0.001443	0.001453	0.002256	d:Bacteria,p:Chloroflexi,c:Anaerolineae,o:Anaerolineales,f:Anaerolineaceae,g:uncultured
Otu2081	0	0	0	0	0	0	0	0	0		0	0.0001443	0	0	0	0	0.0001069	0	0	d:Bacteria,p:Chloroflexi,c:Anaerolineae,o:Anaerolineales,f:Anaerolineaceae,g:uncultured
Otu10272	0	0	0	0	0	0	0	0	0		0	9.622e-05	0	0	0	0	0	0	0	d:Bacteria,p:Chloroflexi,c:Anaerolineae,o:Anaerolineales,f:Anaerolineaceae,g:uncultured
Otu3753	0	0	0	0	0	0	0	0	0		0	9.622e-05	0	0.0002498	0.0004135	0.0004988	0.0002672	0.0001651	0.0001635	d:Bacteria,p:Chloroflexi,c:Anaerolineae,o:Anaerolineales,f:Anaerolineaceae,g:uncultured
Otu1822	0	0	0	0	0	0	0	0	0		0	9.622e-05	0.0002961	0.0003746	0	0.0001814	0.0006948	0.0008583	0.001275	d:Bacteria,p:Chloroflexi,c:Anaerolineae,o:Anaerolineales,f:Anaerolineaceae,g:uncultured
Otu12500	0	0	0	0	0	0	0	0	0		0	0	0.0001974	0	0	0	0.0001069	9.904e-05	0	d:Bacteria,p:Chloroflexi,c:Anaerolineae,o:Anaerolineales,f:Anaerolineaceae,g:uncultured
Otu17145	0	0	0	0	0	0	0	0	0		0	0.0001443	0	0	0	0	0	0	0	d:Bacteria,p:Chloroflexi,c:Anaerolineae,o:Anaerolineales,f:Anaerolineaceae,g:uncultured
Otu18337	0	0	0	0	0	0	0	0	0		0	0	0	0	0	9.069e-05	0	0	0	d:Bacteria,p:Chloroflexi,c:Anaerolineae,o:Anaerolineales,f:Anaerolineaceae,g:uncultured
Otu29288	0	0	0	0	0	0	0	0	0		0	0	0	0	0.0001378	0.0001814	0.0001069	0	0	d:Bacteria,p:Chloroflexi,c:Anaerolineae,o:Anaerolineales,f:Anaerolineaceae,g:uncultured
Otu3690	0	0	0	0	0	0	0	0	0		0	0	9.87e-05	0	0	0	0	0	0	d:Bacteria,p:Chloroflexi,c:Anaerolineae,o:Anaerolineales,f:Anaerolineaceae,g:uncultured
Otu6897	0	0	0	0	0	0	0	0	0		0	0	0	0.0001249	0	0.000136	0.0002138	0	6.54e-05	d:Bacteria,p:Chloroflexi,c:Anaerolineae,o:Anaerolineales,f:Anaerolineaceae,g:uncultured
Otu26349	0	0	0	0	0	0	0	0	0		0	0	0	0	0	9.069e-05	0.0001069	6.602e-05	0	d:Bacteria,p:Chloroflexi,c:Anaerolineae,o:Anaerolineales,f:Anaerolineaceae,g:uncultured
Otu8897	0	0	0	0	0	0	0	0	0		0	0	0	0.0001249	0	0	0	0	0	d:Bacteria,p:Chloroflexi,c:Anaerolineae,o:Anaerolineales,f:Anaerolineaceae,g:uncultured
Otu356	0	0	0	0	0	0	0	0	0		0	0	0	0.0001249	0.0001378	0.0002721	0.0009621	0.0006272	0.001112	d:Bacteria,p:Chloroflexi,c:Anaerolineae,o:Anaerolineales,f:Anaerolineaceae,g:uncultured
Otu26357	0	0	0	0	0	0	0	0	0		0	0	0	0	0	0	0	0	6.54e-05	d:Bacteria,p:Chloroflexi,c:Anaerolineae,o:Anaerolineales,f:Anaerolineaceae,g:uncultured
Otu15602	0	0	0	0	0	0	0	0	0		0	0	0	0	0	0	0	9.904e-05	0.0001635	d:Bacteria,p:Chloroflexi,c:Anaerolineae,o:Anaerolineales,f:Anaerolineaceae,g:uncultured
Otu6259	0	0	0	0	0	0	0	0	0		0	0	0	0	0	0	0.0002138	0	0.0001962	d:Bacteria,p:Chloroflexi,c:Anaerolineae,o:Anaerolineales,f:Anaerolineaceae,g:uncultured
Otu2129	0.0008015	0.0003839	0.0002752	0	0	0	0	0	0		0.0002757	9.622e-05	0.0002961	0.0005619	0.0007581	0.0004988	0.0005879	0.0008253	0.0005886	d:Bacteria,p:Chloroflexi,c:Anaerolineae,o:Anaerolineales,f:Anaerolineaceae,g:uncultured,s:uncultured_bacterium
Otu132	0.0001457	0.0002133	0.0002752	0	0	0	0	0	0		0.01847	0.01251	0.01204	0.002123	0.003101	0.004127	0.00759	0.009342	0.008241	d:Bacteria,p:Chloroflexi,c:Anaerolineae,o:Anaerolineales,f:Anaerolineaceae,g:uncultured,s:uncultured_bacterium
Otu144	0	0	0	0	0	0	0	0	0		0.004687	0.001491	0.002665	0.00231	0.002412	0.001859	0.003581	0.003565	0.003892	d:Bacteria,p:Chloroflexi,c:Anaerolineae,o:Anaerolineales,f:Anaerolineaceae,g:uncultured,s:uncultured_bacterium
Otu135	0	0	0	0	0	0	0	0	0		0.0004333	0.0002887	0.001135	0.001124	0.0008959	0.002449	0.001978	0.002047	0.001177	d:Bacteria,p:Chloroflexi,c:Anaerolineae,o:Anaerolineales,f:Anaerolineaceae,g:uncultured,s:uncultured_bacterium
Otu213	0	0	0	0	0	0	0	0	0		0.00193	0.003031	0.002714	0.002622	0.002688	0.007437	0.0108	0.00855	0.009386	d:Bacteria,p:Chloroflexi,c:Anaerolineae,o:Anaerolineales,f:Anaerolineaceae,g:uncultured,s:uncultured_bacterium
Otu19486	0	0	0	0	0	0	0	0	0		7.877e-05	0	0	0	0	0	0	0	0	d:Bacteria,p:Chloroflexi,c:Anaerolineae,o:Anaerolineales,f:Anaerolineaceae,g:uncultured,s:uncultured_bacterium
Otu31589	0	0	0	0	0	0	0	0	0		7.877e-05	0	0	0	0	0	0	0	0	d:Bacteria,p:Chloroflexi,c:Anaerolineae,o:Anaerolineales,f:Anaerolineaceae,g:uncultured,s:uncultured_bacterium
Otu26385	0	0	0	0	0	0	0	0	0		0	9.622e-05	0	0	0	0	0	0	0	d:Bacteria,p:Chloroflexi,c:Anaerolineae,o:Anaerolineales,f:Anaerolineaceae,g:uncultured,s:uncultured_bacterium
Otu15360	0	0	0	0	0	0	0	0	0		0	0	0	0.0001249	0	0	0	0	6.54e-05	d:Bacteria,p:Chloroflexi,c:Anaerolineae,o:Anaerolineales,f:Anaerolineaceae,g:uncultured,s:uncultured_bacterium
Otu28823	0	0	0	0	0	0	0	0	0		0	0	0	0	0.0002757	0	0	0	0	d:Bacteria,p:Chloroflexi,c:Anaerolineae,o:Anaerolineales,f:Anaerolineaceae,g:uncultured,s:uncultured_bacterium
Otu28617	0	0	0	0	0	0	0	0	0		0	0	0	0	0	0	0.0002138	0	6.54e-05	d:Bacteria,p:Chloroflexi,c:Anaerolineae,o:Anaerolineales,f:Anaerolineaceae,g:uncultured,s:uncultured_bacterium
Otu964	0	0	0	0	0	0	0	0	0		0	0	0	0	0	0	0	6.602e-05	6.54e-05	d:Bacteria,p:Chloroflexi,c:Anaerolineae,o:Anaerolineales,f:Anaerolineaceae,g:uncultured,s:uncultured_bacterium
Otu15381	0	0	0	0	0	0	0	0	0		0	0	0	0	0	0	0	0	9.811e-05	d:Bacteria,p:Chloroflexi,c:Anaerolineae,o:Anaerolineales,f:Anaerolineaceae,g:uncultured,s:uncultured_bacterium
Otu6540	0	0	0	0	0	0	0	0	0		0	0	0	0	0	0	0	6.602e-05	0	d:Bacteria,p:Chloroflexi,c:Anaerolineae,o:Anaerolineales,f:Anaerolineaceae,g:uncultured,s:uncultured_bacterium
Otu16758	0	0	0	0	0	0	0	0	0		0	0	0	0	0	0	0	0	6.54e-05	d:Bacteria,p:Chloroflexi,c:Anaerolineae,o:Anaerolineales,f:Anaerolineaceae,g:uncultured,s:uncultured_bacterium
Otu1956	0	0	0	0	0	0	0	0	0		0	0	0	0.0001249	0.0001378	0.0001814	0.0002672	0.0002971	0.0002616	d:Bacteria,p:Chloroflexi,c:Anaerolineae,o:Anaerolineales,f:Anaerolineaceae,g:uncultured,s:uncultured_Bellilinea
Otu707	0	0	0	0	0	0	0	0	0		0	0	0.0001974	0	0	0.000136	0.0005879	0.0006272	0.0004905	d:Bacteria,p:Chloroflexi,c:Anaerolineae,o:Anaerolineales,f:Anaerolineaceae,g:uncultured,s:uncultured_Chloroflexi
Otu2066	0	0	0	0	0	0	0	0	0		0	0	0	0.0001249	0	0.000136	0.000481	0.0002641	0.0002943	d:Bacteria,p:Chloroflexi,c:Anaerolineae,o:Anaerolineales,f:Anaerolineaceae,g:uncultured,s:uncultured_Chloroflexi
Otu9	0	0	0	0.0003881	0.0001215	0	0	0	0		0.03336	0.04604	0.03568	0.00768	0.007857	0.01428	0.01988	0.01585	0.01524	d:Bacteria,p:Chloroflexi,c:Anaerolineae,o:Anaerolineales,f:Anaerolineaceae,s:uncultured_bacterium
Otu409	0	0	0	0	0	0	0	0	0		0.00256	0.003031	0.002813	0.0003746	0.001309	0.001224	0.000481	0.0003301	0.0005559	d:Bacteria,p:Chloroflexi,c:Anaerolineae,o:Anaerolineales,f:Anaerolineaceae,s:uncultured_bacterium
Otu295	0	0	0	0	0	0	0	0	0		0.001575	0.002021	0.002023	0.00281	0.003032	0.005079	0.002565	0.002971	0.003107	d:Bacteria,p:Chloroflexi,c:Anaerolineae,o:Anaerolineales,f:Anaerolineaceae,s:uncultured_bacterium
Otu185	0	0	0	0	0	0	0	0	0		0.00126	0.001636	0.001184	0.001936	0.002481	0.004081	0.002405	0.001915	0.002126	d:Bacteria,p:Chloroflexi,c:Anaerolineae,o:Anaerolineales,f:Anaerolineaceae,s:uncultured_bacterium
Otu10183	0	0	0	0	0	0	0	0	0		0.0002363	9.622e-05	9.87e-05	0	0	0	0	6.602e-05	0	d:Bacteria,p:Chloroflexi,c:Anaerolineae,o:Anaerolineales,f:Anaerolineaceae,s:uncultured_bacterium
Otu5298	0	0	0	0	0	0	0	0	0		7.877e-05	9.622e-05	0	0	0	0	0	0	0	d:Bacteria,p:Chloroflexi,c:Anaerolineae,o:Anaerolineales,f:Anaerolineaceae,s:uncultured_bacterium
Otu31604	0	0	0	0	0	0	0	0	0		7.877e-05	0	0	0	0	0	0	0	0	d:Bacteria,p:Chloroflexi,c:Anaerolineae,o:Anaerolineales,f:Anaerolineaceae,s:uncultured_bacterium
Otu12307	0	0	0	0	0	0	0	0	0		0	0	0	0	0	0	0	0	6.54e-05	d:Bacteria,p:Chloroflexi,c:Anaerolineae,o:Anaerolineales,f:Anaerolineaceae,s:uncultured_bacterium
Otu21742	0	0	0	0	0	0	0	0	0		0	0	9.87e-05	0	0	9.069e-05	0	0	0	d:Bacteria,p:Chloroflexi,c:Anaerolineae,o:Anaerolineales,f:Anaerolineaceae,s:uncultured_bacterium
Otu984	0	0	0	0	0	0	0	0	0		0	9.622e-05	0	0	0	9.069e-05	0	0	0	d:Bacteria,p:Chloroflexi,c:Anaerolineae,o:Anaerolineales,f:Anaerolineaceae,s:uncultured_bacterium
Otu122	0	0	0	0	0	0	0	0	0		0	0	0	0.0006868	0.0004135	0.001451	0.0008017	0.0009243	0.001079	d:Bacteria,p:Chloroflexi,c:Anaerolineae,o:Anaerolineales,f:Anaerolineaceae,s:uncultured_bacterium
Otu4091	0	0	0	0	0	0	0	0	0		0	0	0	0	0.0001378	0.0001814	0	0	0	d:Bacteria,p:Chloroflexi,c:Anaerolineae,o:Anaerolineales,f:Anaerolineaceae,s:uncultured_bacterium
Otu1889	0	0	0	0	0	0	0	0	0		0	0	0	0.0003122	0.0002757	0.0004988	0.0001069	0.000132	0.0001962	d:Bacteria,p:Chloroflexi,c:Anaerolineae,o:Anaerolineales,f:Anaerolineaceae,s:uncultured_bacterium
Otu4631	0	0	0	0	0	0	0	0	0		0	0	0	0.0001249	0	0	0	0	0	d:Bacteria,p:Chloroflexi,c:Anaerolineae,o:Anaerolineales,f:Anaerolineaceae,s:uncultured_bacterium
Otu18850	0	0	0	0	0	0	0	0	0		0	0	0	0	0.0001378	0	0	0	0	d:Bacteria,p:Chloroflexi,c:Anaerolineae,o:Anaerolineales,f:Anaerolineaceae,s:uncultured_bacterium
Otu28144	0	0	0	0	0	0	0	0	0		0	0	0	0	0	0	0.0001069	0	0	d:Bacteria,p:Chloroflexi,c:Anaerolineae,o:Anaerolineales,f:Anaerolineaceae,s:uncultured_bacterium
Otu14048	0	0	0	0	0	0	0	0	0		0	0	0	0	0	0	0.0001069	0	0	d:Bacteria,p:Chloroflexi,c:Anaerolineae,o:Anaerolineales,f:Anaerolineaceae,s:uncultured_bacterium
Otu26358	0	0	0	0	0	0	0	0	0		0	0	0	0	0	0	0	0	6.54e-05	d:Bacteria,p:Chloroflexi,c:Anaerolineae,o:Caldilineales,f:Caldilineaceae,g:uncultured
Otu28096	0	0	0	0	0	0	0	0	0		0	0	0	0.0002498	0	0	0	0	0	d:Bacteria,p:Chloroflexi,c:Anaerolineae,o:Caldilineales,f:Caldilineaceae,g:uncultured,s:uncultured_bacterium
Otu3898	0	0	0	0	0	0	0	0	0		0	0	0	0.0001249	0	0	0	0	0	d:Bacteria,p:Chloroflexi,c:Anaerolineae,o:Caldilineales,f:Caldilineaceae,g:uncultured,s:uncultured_bacterium
Otu3904	0	0	0	0	0	0	0	0	0		0	0	0	0.0001249	0	0	0	0	0	d:Bacteria,p:Chloroflexi,c:Anaerolineae,o:Caldilineales,f:Caldilineaceae,g:uncultured,s:uncultured_bacterium
Otu11293	7.287e-05	0	0.0001834	0	0	0	0	0	0		0	0	0	0	0	0	0	0	0	d:Bacteria,p:Chloroflexi,c:Anaerolineae,o:RBG-13-54-9,f:RBG-13-54-9,g:RBG-13-54-9
Otu131	0	0	0	0	0	0	0	0	0		0.0008665	0.001107	0.0005428	0.001186	0.002068	0.001315	0.001176	0.0005942	0.0009811	d:Bacteria,p:Chloroflexi,c:Anaerolineae,o:RBG-13-54-9,f:RBG-13-54-9,g:RBG-13-54-9
Otu1520	0	0	0	0	0	0	0	0	0		0	0	0	0	0	0	0.0006948	0.0004952	0.0003597	d:Bacteria,p:Chloroflexi,c:Anaerolineae,o:RBG-13-54-9,f:RBG-13-54-9,g:RBG-13-54-9
Otu2298	0	0	0	0	0	0	0	0	0		0	0	0	0.0001249	0.0002068	0.0002721	0.0003741	0.0002311	0.0001962	d:Bacteria,p:Chloroflexi,c:Anaerolineae,o:RBG-13-54-9,f:RBG-13-54-9,g:RBG-13-54-9
Otu1478	0	0	0	0	0	0	0	0	0		0	0	0	0	0	9.069e-05	0	0	0	d:Bacteria,p:Chloroflexi,c:Anaerolineae,o:RBG-13-54-9,f:RBG-13-54-9,g:RBG-13-54-9
Otu4113	0	0	0	0	0	0	0	0	0		0	0	0	0	0	0	0	9.904e-05	0	d:Bacteria,p:Chloroflexi,c:Anaerolineae,o:RBG-13-54-9,f:RBG-13-54-9,g:RBG-13-54-9
Otu29337	0	0	0	0	0	0	0	0	0		0	0	0	0	0	9.069e-05	0	0	0	d:Bacteria,p:Chloroflexi,c:Anaerolineae,o:RBG-13-54-9,f:RBG-13-54-9,g:RBG-13-54-9
Otu17089	0	0	0	0	0	0	0	0	0		0	0	0	0	0	0	0	0.000132	0	d:Bacteria,p:Chloroflexi,c:Anaerolineae,o:RBG-13-54-9,f:RBG-13-54-9,g:RBG-13-54-9
Otu1623	0	0	0	0	0	0	0	0	0		0.0004333	0.0002405	0.0003454	0.0003122	0.0001378	0.0003174	0.001122	0.0007263	0.0004251	d:Bacteria,p:Chloroflexi,c:Anaerolineae,o:RBG-13-54-9,f:RBG-13-54-9,g:RBG-13-54-9,s:uncultured_Anaerolineaceae
Otu6971	0.0001093	0.0005118	0	0	0	0	0	0	0		0	0	0	0	0	0	0	0	0	d:Bacteria,p:Chloroflexi,c:Anaerolineae,o:RBG-13-54-9,f:RBG-13-54-9,g:RBG-13-54-9,s:uncultured_bacterium
Otu4727	0	0	0	0	0	0	0	0	0		0	9.622e-05	0.000148	0.0001249	0	0	0.0001069	0.000132	0.0003597	d:Bacteria,p:Chloroflexi,c:Anaerolineae,o:RBG-13-54-9,f:RBG-13-54-9,g:RBG-13-54-9,s:uncultured_bacterium
Otu1432	0	0	0	0	0	0	0	0	0		0	0	0	0.0001873	0.0003446	0.0001814	0.001497	0.001221	0.000883	d:Bacteria,p:Chloroflexi,c:Anaerolineae,o:RBG-13-54-9,f:RBG-13-54-9,g:RBG-13-54-9,s:uncultured_bacterium
Otu13862	0	0	0	0	0	0	0	0	0		0	0	0	0	0	0	0	6.602e-05	0	d:Bacteria,p:Chloroflexi,c:Anaerolineae,o:RBG-13-54-9,f:RBG-13-54-9,g:RBG-13-54-9,s:uncultured_bacterium
Otu14278	0	0	0	0	0	0	0	0	0		0	0	0	0	0	0	0.0001069	6.602e-05	6.54e-05	d:Bacteria,p:Chloroflexi,c:Anaerolineae,o:RBG-13-54-9,f:RBG-13-54-9,g:RBG-13-54-9,s:uncultured_bacterium
Otu7118	0.0001822	0.000128	0.0002752	0	0	0	0	0	0		0	0	0	0	0	0	0	0	0	d:Bacteria,p:Chloroflexi,c:Anaerolineae,o:RBG-13-54-9,f:RBG-13-54-9,g:RBG-13-54-9,s:uncultured_Chloroflexi
Otu24706	0.0001093	0	0	0	0	0	0	0	0		0	0	0	0	0	0	0	0	0	d:Bacteria,p:Chloroflexi,c:Anaerolineae,o:RBG-13-54-9,f:RBG-13-54-9,g:RBG-13-54-9,s:uncultured_Chloroflexi
Otu3654	0	0	0	0	0	0	0	0	0		0	0	0	0.0001873	0	0	0	0	0	d:Bacteria,p:Chloroflexi,c:Anaerolineae,o:SBR1031
Otu7607	0.0003643	0.0002133	0.0001834	0	0	0	0	0	0		0	0	0	0	0	0	0	0	0	d:Bacteria,p:Chloroflexi,c:Anaerolineae,o:SBR1031,f:A4b,g:A4b
Otu4022	0	0	0	0	0	0	0	0	0		0	0	0	0.0001873	0	9.069e-05	0	0	0	d:Bacteria,p:Chloroflexi,c:Anaerolineae,o:SBR1031,f:A4b,g:A4b
Otu1382	0	0	0.0001834	0	0	0	0	0	0		0	0	0	0.001374	0.0001378	0.0002267	0	6.602e-05	0	d:Bacteria,p:Chloroflexi,c:Anaerolineae,o:SBR1031,f:A4b,g:A4b
Otu4457	0	0	0	0	0	0	0	0	0		0	0	0	0.000999	0	0	0.0001069	0	0	d:Bacteria,p:Chloroflexi,c:Anaerolineae,o:SBR1031,f:A4b,g:A4b
Otu10920	0	0	0	0	0	0	0	0	0		0	0	0	0	0	9.069e-05	0	0	0	d:Bacteria,p:Chloroflexi,c:Anaerolineae,o:SBR1031,f:A4b,g:A4b,s:metagenome
Otu21983	0	0	0	0	0	0	0	0	0		0	0	0	0.0001249	0.0001378	0	0	0	0	d:Bacteria,p:Chloroflexi,c:Anaerolineae,o:SBR1031,f:A4b,g:A4b,s:uncultured_bacterium
Otu3947	0	0	0	0	0	0	0	0	0		0	0	0	0	0	0.000136	0	0	0	d:Bacteria,p:Chloroflexi,c:Anaerolineae,o:SBR1031,f:A4b,g:A4b,s:uncultured_bacterium
Otu11751	0	0	0	0	0	0	0	0	0		0	0	0	0	0	0	0.0001069	0	0	d:Bacteria,p:Chloroflexi,c:Anaerolineae,o:SBR1031,f:A4b,g:A4b,s:uncultured_bacterium
Otu200	0.0005101	0.0002559	0	0	0	0	0	0	0		0.0007484	0.0008179	0.0005922	0.005182	0.006409	0.004127	0.0007483	0.0003961	0.0009157	d:Bacteria,p:Chloroflexi,c:Anaerolineae,o:SBR1031,f:SBR1031,g:SBR1031
Otu9382	0	0	0.0003669	0	0	0	0	0	0		0	0	0	0	0	0	0	0	0	d:Bacteria,p:Chloroflexi,c:Anaerolineae,o:SBR1031,f:SBR1031,g:SBR1031
Otu238	0	0	0	0	0	0	0	0	0		0	0	0	0.0003122	0.0005513	0.0003628	0.00171	0.001651	0.001602	d:Bacteria,p:Chloroflexi,c:Anaerolineae,o:SBR1031,f:SBR1031,g:SBR1031
Otu337	0	0	0	0	0	0	0	0	0		0	0	0	0.003809	0.0004824	0.0006802	0	0	6.54e-05	d:Bacteria,p:Chloroflexi,c:Anaerolineae,o:SBR1031,f:SBR1031,g:SBR1031
Otu31182	0	0	0	0	0	0	0	0	0		0	0	0	0.0001249	0	0	0	0	0	d:Bacteria,p:Chloroflexi,c:Anaerolineae,o:SBR1031,f:SBR1031,g:SBR1031
Otu11717	0	0	0	0	0	0	0	0	0		0	0	0	0	0	0	0	0	9.811e-05	d:Bacteria,p:Chloroflexi,c:Anaerolineae,o:SBR1031,f:SBR1031,g:SBR1031
Otu6641	0	0	0	0	0	0	0	0	0		0	0	0	0	0	0	0	9.904e-05	0	d:Bacteria,p:Chloroflexi,c:Anaerolineae,o:SBR1031,f:SBR1031,g:SBR1031
Otu6169	0.001931	0.00209	0.001284	0	0	0	0.0002858	0.0001547	0.003366		0	0	0	0	0	0	0	0	0	d:Bacteria,p:Chloroflexi,c:Anaerolineae,o:SBR1031,f:SBR1031,g:SBR1031,s:uncultured_bacterium
Otu3150	0.0005465	0.0003839	0.0001834	0	0.0001215	0	0	0	0.001515		0	0	0	0	0	0	0	0	0	d:Bacteria,p:Chloroflexi,c:Anaerolineae,o:SBR1031,f:SBR1031,g:SBR1031,s:uncultured_bacterium
Otu6160	0.0009108	0.0002559	0.0004586	0	0	0	0	0	0		0	0	0	0	0	0	0	0	0	d:Bacteria,p:Chloroflexi,c:Anaerolineae,o:SBR1031,f:SBR1031,g:SBR1031,s:uncultured_bacterium
Otu7481	0.0002186	8.531e-05	0	0	0	0	0	0	0		0	0	0	0	0	0	0	0	0	d:Bacteria,p:Chloroflexi,c:Anaerolineae,o:SBR1031,f:SBR1031,g:SBR1031,s:uncultured_bacterium
Otu13176	0.0004372	0.0002986	0.0002752	0	0	0	0	0	0		0	0	0	0	0	0	0	0	0	d:Bacteria,p:Chloroflexi,c:Anaerolineae,o:SBR1031,f:SBR1031,g:SBR1031,s:uncultured_bacterium
Otu1038	0.0009837	0.001152	0.0009172	0	0	0	0	0	0		0.000512	0.0002405	0	0.001561	0.001172	0.0006349	0.0005879	0.0003631	0.0002616	d:Bacteria,p:Chloroflexi,c:Anaerolineae,o:SBR1031,f:SBR1031,g:SBR1031,s:uncultured_bacterium
Otu7543	0.0004008	0.0002133	0.0001834	0	0	0	0	0	0		0	0	0	0	0	0	0	0	0	d:Bacteria,p:Chloroflexi,c:Anaerolineae,o:SBR1031,f:SBR1031,g:SBR1031,s:uncultured_bacterium
Otu5198	0.0002915	0.0004265	0.0004586	0	0	0	0	0	0		0	0	0	0	0	0	0	0	0	d:Bacteria,p:Chloroflexi,c:Anaerolineae,o:SBR1031,f:SBR1031,g:SBR1031,s:uncultured_bacterium
Otu4443	0	0.000128	0	0	0	0	0	0	0		0	0	0	0.001436	0.001447	0.000136	0	0	6.54e-05	d:Bacteria,p:Chloroflexi,c:Anaerolineae,o:SBR1031,f:SBR1031,g:SBR1031,s:uncultured_bacterium
Otu6186	0.0003643	0	0.0001834	0	0	0	0	0	0		0	0	0	0	0	0	0	0	0	d:Bacteria,p:Chloroflexi,c:Anaerolineae,o:SBR1031,f:SBR1031,g:SBR1031,s:uncultured_bacterium
Otu7728	0.000255	8.531e-05	0	0	0	0	0	0	0		0	0	0	0	0	0	0	0	0	d:Bacteria,p:Chloroflexi,c:Anaerolineae,o:SBR1031,f:SBR1031,g:SBR1031,s:uncultured_bacterium
Otu7333	0.0002915	0.000128	0.0002752	0	0	0	0	0	0		0	0	0	0	0	0	0	0	0	d:Bacteria,p:Chloroflexi,c:Anaerolineae,o:SBR1031,f:SBR1031,g:SBR1031,s:uncultured_bacterium
Otu7763	0.0002186	0.0002133	0	0	0	0	0	0	0		0	0	0	0	0	0	0	0	0	d:Bacteria,p:Chloroflexi,c:Anaerolineae,o:SBR1031,f:SBR1031,g:SBR1031,s:uncultured_bacterium
Otu6893	0	0	0	0	0	0	0	0	0		0	0	0	0	0	0	0	0	6.54e-05	d:Bacteria,p:Chloroflexi,c:Anaerolineae,o:SBR1031,f:SBR1031,g:SBR1031,s:uncultured_bacterium
Otu26692	0	0	0	0	0	0	0	0	0		0.000512	0.0005773	0.001135	0.0006868	0.001034	0.002857	0	9.904e-05	0	d:Bacteria,p:Chloroflexi,c:Anaerolineae,o:SBR1031,f:SBR1031,g:SBR1031,s:uncultured_bacterium
Otu141	7.287e-05	0.0002986	0.0001834	0	0	0	0	0	0		0.002678	0.001491	0.002813	0.001436	0.001792	0.003582	0.0002672	0.0003301	0.0001308	d:Bacteria,p:Chloroflexi,c:Anaerolineae,o:SBR1031,f:SBR1031,g:SBR1031,s:uncultured_bacterium
Otu7641	0.0001093	0	0	0	0	0	0	0	0		0	0	0	0	0	0	0	0	0	d:Bacteria,p:Chloroflexi,c:Anaerolineae,o:SBR1031,f:SBR1031,g:SBR1031,s:uncultured_bacterium
Otu65	0	0	0	0	0	0	0	0	0		0.001615	0.0006735	0.001234	0.0006868	0.001723	0.001678	0.001336	0.00142	0.001733	d:Bacteria,p:Chloroflexi,c:Anaerolineae,o:SBR1031,f:SBR1031,g:SBR1031,s:uncultured_bacterium
Otu4895	0	0	0	0	0	0	0	0	0		0.0002363	0.0002887	0.0002961	0	0	0	0	0	0	d:Bacteria,p:Chloroflexi,c:Anaerolineae,o:SBR1031,f:SBR1031,g:SBR1031,s:uncultured_bacterium
Otu2031	0	0	0	0	0	0	0	0	0		0.000709	0.0004811	0.0008389	0.0004995	0.0006203	0.0002267	0.0001069	0.0004952	0.0002943	d:Bacteria,p:Chloroflexi,c:Anaerolineae,o:SBR1031,f:SBR1031,g:SBR1031,s:uncultured_bacterium
Otu1191	0	0	0	0	0	0	0	0	0		0	9.622e-05	0	0.001998	0.003308	0.001224	0.0003741	0.0002971	0.0004905	d:Bacteria,p:Chloroflexi,c:Anaerolineae,o:SBR1031,f:SBR1031,g:SBR1031,s:uncultured_bacterium
Otu259	0	0	0	0	0	0	0	0	0		0.0003151	0.0002405	0.0003454	0.001499	0.002068	0.001542	0.00155	0.0007593	0.001635	d:Bacteria,p:Chloroflexi,c:Anaerolineae,o:SBR1031,f:SBR1031,g:SBR1031,s:uncultured_bacterium
Otu29289	0	0	0	0	0	0	0	0	0		0	0	0	0.0004371	0.0004135	0.0003174	0.0003741	0.0002311	0.0002289	d:Bacteria,p:Chloroflexi,c:Anaerolineae,o:SBR1031,f:SBR1031,g:SBR1031,s:uncultured_bacterium
Otu370	0	0	0	0	0	0	0	0	0		7.877e-05	0.0001443	0.000148	0.0008117	0.001172	0.002041	0.0003207	0.000132	0.0004578	d:Bacteria,p:Chloroflexi,c:Anaerolineae,o:SBR1031,f:SBR1031,g:SBR1031,s:uncultured_bacterium
Otu6315	0	0	0	0	0	0	0	0	0		0	0.0001443	0	0	0	0	0	0	0	d:Bacteria,p:Chloroflexi,c:Anaerolineae,o:SBR1031,f:SBR1031,g:SBR1031,s:uncultured_bacterium
Otu88	0	0	0	0	0	0	0	0	0		0	0	0.000148	0.0001249	0	9.069e-05	0.002993	0.005975	0.007293	d:Bacteria,p:Chloroflexi,c:Anaerolineae,o:SBR1031,f:SBR1031,g:SBR1031,s:uncultured_bacterium
Otu3852	0	0	0	0	0	0	0	0	0		0	0	0	0	0.0001378	0	0	0	0	d:Bacteria,p:Chloroflexi,c:Anaerolineae,o:SBR1031,f:SBR1031,g:SBR1031,s:uncultured_bacterium
Otu262	0	0	0	0	0	0	0	0	0		0	0	0	0.005057	0.001654	0.0003174	0	0.0001651	9.811e-05	d:Bacteria,p:Chloroflexi,c:Anaerolineae,o:SBR1031,f:SBR1031,g:SBR1031,s:uncultured_bacterium
Otu22023	0	0	0	0	0	0	0	0	0		0	0	0	0.0001873	0	0.0001814	0	0	6.54e-05	d:Bacteria,p:Chloroflexi,c:Anaerolineae,o:SBR1031,f:SBR1031,g:SBR1031,s:uncultured_bacterium
Otu4116	0	0	0	0	0	0	0	0	0		0	0	0	0.0002498	0	0	0	0	0	d:Bacteria,p:Chloroflexi,c:Anaerolineae,o:SBR1031,f:SBR1031,g:SBR1031,s:uncultured_bacterium
Otu16600	0	0	0	0	0	0	0	0	0		0	0	0	0.0001249	0	0	0	0	0	d:Bacteria,p:Chloroflexi,c:Anaerolineae,o:SBR1031,f:SBR1031,g:SBR1031,s:uncultured_bacterium
Otu4566	0	0	0	0	0	0	0	0	0		0	0	0	0.0001249	0	0	0	0	0	d:Bacteria,p:Chloroflexi,c:Anaerolineae,o:SBR1031,f:SBR1031,g:SBR1031,s:uncultured_bacterium
Otu3901	0	0	0	0	0	0	0	0	0		0	0	0	0	0.0001378	0	0	0	0	d:Bacteria,p:Chloroflexi,c:Anaerolineae,o:SBR1031,f:SBR1031,g:SBR1031,s:uncultured_bacterium
Otu8564	0	0	0	0	0	0	0	0	0		0	0	0	0	0	0.0001814	0	0	0	d:Bacteria,p:Chloroflexi,c:Anaerolineae,o:SBR1031,f:SBR1031,g:SBR1031,s:uncultured_bacterium
Otu18317	0	0	0	0	0	0	6.351e-05	0	0		0	0	0	0	0	0	0	0	0	d:Bacteria,p:Chloroflexi,c:Anaerolineae,o:SBR1031,f:SBR1031,g:SBR1031,s:uncultured_bacterium
Otu657	0	0	0	0	0	0	0	0	0		0	0	0	0	0	0	0.0002138	0.0001651	9.811e-05	d:Bacteria,p:Chloroflexi,c:Anaerolineae,o:SBR1031,f:SBR1031,g:SBR1031,s:uncultured_bacterium
Otu5022	0	0	0	0	0	0	0	0	0		0.0001182	0	0.000148	0	0	0	0	0	0	d:Bacteria,p:Chloroflexi,c:Anaerolineae,o:SJA-15,f:SJA-15,g:SJA-15
Otu24117	0	0	0	0	0	0	0	0	0		0.0001182	0.0001924	0.000148	0	0.0001378	0	0.0001603	0	0	d:Bacteria,p:Chloroflexi,c:Anaerolineae,o:SJA-15,f:SJA-15,g:SJA-15
Otu2149	0	0	0	0	0	0	0	0	0		0	0	0	0	0.0001378	0	0.0001603	0	0.0001308	d:Bacteria,p:Chloroflexi,c:Anaerolineae,o:SJA-15,f:SJA-15,g:SJA-15
Otu13981	0	0	0	0	0	0	0	0	0		0	0	0	0	0	0	0	0	6.54e-05	d:Bacteria,p:Chloroflexi,c:Anaerolineae,o:uncultured,f:uncultured,g:uncultured,s:uncultured_bacterium
Otu4184	0	0	0	0	0	0	0	0	0		0	0	0	0	0	9.069e-05	0	0	0	d:Bacteria,p:Chloroflexi,c:Anaerolineae,s:uncultured_bacterium
Otu18320	0	0	0	0	0	0	0	0	0.0003366		0	0	0	0	0	0	0	0	0	d:Bacteria,p:Chloroflexi,c:Anaerolineae,s:uncultured_bacterium
Otu6549	0	0	0	0	0	0	0	0	0		0	0	0	0	0	0	0	9.904e-05	6.54e-05	d:Bacteria,p:Chloroflexi,c:Chloroflexia,o:Chloroflexales,f:Roseiflexaceae,g:Roseiflexus,s:uncultured_bacterium
Otu1898	0	0	0	0	0	0	0	0	0		0	0	0	0.003247	0.0002757	0.0005442	0.0001603	0.0001651	0.0001962	d:Bacteria,p:Chloroflexi,c:Chloroflexia,o:Chloroflexales,f:Roseiflexaceae,g:uncultured
Otu28721	0	0	0	0	0	0	0	0	0		0	0	0	0.001249	0.0003446	0.0002267	0	0.000132	0	d:Bacteria,p:Chloroflexi,c:Chloroflexia,o:Chloroflexales,f:Roseiflexaceae,g:uncultured
Otu1387	0	0	0	0	0	0	0	0	0		0	0	0	0.0001249	0	0	0	0	0	d:Bacteria,p:Chloroflexi,c:Chloroflexia,o:Chloroflexales,f:Roseiflexaceae,g:uncultured
Otu12158	0	0	0	0	0	0	0	0	0		0	0	0	0	0	0	0	9.904e-05	9.811e-05	d:Bacteria,p:Chloroflexi,c:Chloroflexia,o:Chloroflexales,f:Roseiflexaceae,s:uncultured_bacterium
Otu10395	7.287e-05	0	0	0	0	0	0	0	0		0	0	0	0	0	0	0	0	0	d:Bacteria,p:Chloroflexi,c:Chloroflexia,o:Elev-1554,f:Elev-1554,g:Elev-1554,s:uncultured_bacterium
Otu1532	0	0	0	0.0001294	0.0001215	0.0001104	9.527e-05	0	0		0	0	0	0	0	0	0	0	0	d:Bacteria,p:Chloroflexi,c:Chloroflexia,o:Elev-1554,f:Elev-1554,g:Elev-1554,s:uncultured_bacterium
Otu1840	0	0	0	0	0	0	0	0	0		0	0	9.87e-05	0	0.0002068	0	0.0002138	0	0	d:Bacteria,p:Chloroflexi,c:Chloroflexia,s:uncultured_bacterium
Otu31620	0	0	0	0	0	0	0	0	0		0.0001182	0.0003368	0.000148	0	0	0	0	0	0	d:Bacteria,p:Chloroflexi,c:Dehalococcoidia
Otu2163	0	0	0	0	0	0	0	0	0		0	0	0	0	0	0	0.0001603	0.000132	0	d:Bacteria,p:Chloroflexi,c:Dehalococcoidia
Otu3284	0	0	0	0	0	0	0	0	0		0	9.622e-05	9.87e-05	0	0.0001378	0	0	6.602e-05	6.54e-05	d:Bacteria,p:Chloroflexi,c:Dehalococcoidia
Otu15303	0	0	0	0	0	0	0	0	0		0	0	0	0	0	0	0	6.602e-05	0	d:Bacteria,p:Chloroflexi,c:Dehalococcoidia,o:661239,f:661239,g:661239
Otu968	0	0	0	0	0	0	0	0	0		0.0001182	9.622e-05	0.0002467	0	0.0002757	0.0001814	0.001122	0.0005942	0.0008503	d:Bacteria,p:Chloroflexi,c:Dehalococcoidia,o:Dehalococcoidales,f:Dehalococcoidaceae,g:Dehalogenimonas
Otu12138	0	0	0	0	0	0	0	0	0		0	0	0	0	0	0	0	0	9.811e-05	d:Bacteria,p:Chloroflexi,c:Dehalococcoidia,o:Dehalococcoidales,f:uncultured,g:uncultured
Otu1010	0	0	0	0	0	0	0	0	0		7.877e-05	9.622e-05	0.000148	0	0	0	0.0009086	0.001353	0.001406	d:Bacteria,p:Chloroflexi,c:Dehalococcoidia,o:Dehalococcoidales,f:uncultured,g:uncultured
Otu2256	0	0	0	0	0	0	0	0	0		7.877e-05	0	0	0	0	0	0.0002672	0.0002311	0	d:Bacteria,p:Chloroflexi,c:Dehalococcoidia,o:Dehalococcoidales,f:uncultured,g:uncultured,s:microbial_mat
Otu2093	0	0	0	0	0	0	0	0	0		0.0001575	0.0001443	9.87e-05	0	0	0	0.0003207	0.0003631	0.0001635	d:Bacteria,p:Chloroflexi,c:Dehalococcoidia,o:Dehalococcoidales,f:uncultured,g:uncultured,s:uncultured_bacterium
Otu5230	0	0	0	0	0	0	0	0	0		0	0.0001443	0	0	0	0	0.0001069	0.0001981	6.54e-05	d:Bacteria,p:Chloroflexi,c:Dehalococcoidia,o:Dehalococcoidales,f:uncultured,g:uncultured,s:uncultured_bacterium
Otu6250	0	0	0	0	0	0	0	0	0		0	0	0	0	0	0	0.0001603	6.602e-05	6.54e-05	d:Bacteria,p:Chloroflexi,c:Dehalococcoidia,o:Dehalococcoidales,f:uncultured,g:uncultured,s:uncultured_bacterium
Otu6874	0	0	0	0	0	0	0	0	0		0	0	0	0	0	0	0	0	6.54e-05	d:Bacteria,p:Chloroflexi,c:Dehalococcoidia,o:Dehalococcoidales,f:uncultured,g:uncultured,s:uncultured_bacterium
Otu1378	0	0	0	0	0	0	0	0	0		7.877e-05	0.0001443	0.000148	0	0	0	0.0001069	0.0001651	0.0001308	d:Bacteria,p:Chloroflexi,c:Dehalococcoidia,o:FW22,f:FW22,g:FW22,s:uncultured_bacterium
Otu11785	0	0	0	0	0	0	0	0	0		0	0	0	0	0	0	0.0001603	0	6.54e-05	d:Bacteria,p:Chloroflexi,c:Dehalococcoidia,o:FW22,f:FW22,g:FW22,s:uncultured_bacterium
Otu12191	0	0	0	0	0	0	0	0	0		0	0	0	0	0	0	0	0	6.54e-05	d:Bacteria,p:Chloroflexi,c:Dehalococcoidia,o:FW22,f:FW22,g:FW22,s:uncultured_bacterium
Otu2253	0	0	0	0	0	0	0	0	0		0	0	0	0	0	0	0.0001069	0	0	d:Bacteria,p:Chloroflexi,c:Dehalococcoidia,o:FW22,f:FW22,g:FW22,s:uncultured_Chloroflexi
Otu1605	0	0	0	0	0	0	0	0	0		0.0001182	9.622e-05	0	0	0	0	0	0.0001981	0.0001308	d:Bacteria,p:Chloroflexi,c:Dehalococcoidia,o:GIF3,f:GIF3,g:GIF3,s:uncultured_bacterium
Otu1291	0	0	0	0	0	0	0	0	0		0.001103	0.00101	0.001579	0.0002498	0.0004824	0.0008616	0.003421	0.003367	0.003565	d:Bacteria,p:Chloroflexi,c:Dehalococcoidia,o:GIF9,f:GIF9,g:GIF9,s:uncultured_bacterium
Otu5305	0	0	0	0	0	0	0	0	0		0	0.0002887	9.87e-05	0	0	0	0	0	0	d:Bacteria,p:Chloroflexi,c:Dehalococcoidia,o:GIF9,f:GIF9,g:GIF9,s:uncultured_bacterium
Otu4793	0	0	0	0	0	0	0	0	0		7.877e-05	0	0	0	0	0	0	0	0	d:Bacteria,p:Chloroflexi,c:Dehalococcoidia,o:GIF9,f:GIF9,g:GIF9,s:uncultured_bacterium
Otu14163	0	0	0	0	0	0	0	0	0		0	0	0	0	0	0	0	6.602e-05	0	d:Bacteria,p:Chloroflexi,c:Dehalococcoidia,o:GIF9,f:GIF9,g:GIF9,s:uncultured_bacterium
Otu23	0	0	0	0	0	0	0	0	0		0.0004333	0.0003849	0.0003948	0.0001873	0.0001378	0.0003628	0.0004276	0.0003301	0.0004251	d:Bacteria,p:Chloroflexi,c:Dehalococcoidia,o:RBG-13-46-9,f:RBG-13-46-9,g:RBG-13-46-9,s:uncultured_bacterium
Otu17653	0	0	0	0	0	0	0	0	0		0	0	0	0	0	9.069e-05	0	0.000132	0	d:Bacteria,p:Chloroflexi,c:Dehalococcoidia,o:RBG-13-46-9,f:RBG-13-46-9,g:RBG-13-46-9,s:uncultured_bacterium
Otu14161	0	0	0	0	0	0	0	0	0		0	0	0	0	0	0	0.0001069	6.602e-05	0	d:Bacteria,p:Chloroflexi,c:Dehalococcoidia,o:RBG-13-46-9,f:RBG-13-46-9,g:RBG-13-46-9,s:uncultured_bacterium
Otu9196	0.0001093	0	0	0	0	0	0	0	0		0	0	0	0	0	0	0	0	0	d:Bacteria,p:Chloroflexi,c:Dehalococcoidia,o:S085,f:S085,g:S085,s:uncultured_bacterium
Otu568	0	0	0	0	0	0	0	0	0		0.0009453	0.001058	0.0004441	0.0003746	0.0004824	0.0006349	0.001657	0.001453	0.0009157	d:Bacteria,p:Chloroflexi,c:Dehalococcoidia,o:vadinBA26,f:vadinBA26,g:vadinBA26
Otu11541	0	0	0	0	0	0	0	0	0		0	0	0	0	0	0	0.0001069	6.602e-05	0	d:Bacteria,p:Chloroflexi,c:Dehalococcoidia,o:vadinBA26,f:vadinBA26,g:vadinBA26
Otu21193	0	0	0	0	0	0	0	0	0		0	0	0	0	0	0	0.0001603	0.000132	0.0001308	d:Bacteria,p:Chloroflexi,c:Dehalococcoidia,s:uncultured_bacterium
Otu2056	0	0	0	0	0	0	0	0	0		0	0	0	0	0	0	0	0.0002311	0.0002943	d:Bacteria,p:Chloroflexi,c:Dehalococcoidia,s:uncultured_bacterium
Otu12165	0	0	0	0	0	0	0	0	0		0	0	0	0	0	0	0	0	9.811e-05	d:Bacteria,p:Chloroflexi,c:Dehalococcoidia,s:uncultured_bacterium
Otu9669	0.0001093	0.000128	0	0	0	0	0	0	0		0	0	0	0	0	0	0	0	0	d:Bacteria,p:Chloroflexi,c:JG30-KF-CM66,o:JG30-KF-CM66,f:JG30-KF-CM66,g:JG30-KF-CM66
Otu7473	0.000255	0	0.0002752	0	0	0	0.0001588	0.0001031	0		0	0	0	0	0	0	0	0	0	d:Bacteria,p:Chloroflexi,c:KD4-96,o:KD4-96,f:KD4-96,g:KD4-96
Otu261	0	0	0	0	0	0	0	0	0		0.0004726	0.0007697	0.00153	0	0	0	0.0004276	0.0009904	0.0007849	d:Bacteria,p:Chloroflexi,c:KD4-96,o:KD4-96,f:KD4-96,g:KD4-96
Otu37	0	0	0	0	0	0	0	0	0		0.001418	0.00279	0.001875	0.0004371	0.000827	0.0008616	0.001069	0.001353	0.001472	d:Bacteria,p:Chloroflexi,c:KD4-96,o:KD4-96,f:KD4-96,g:KD4-96
Otu4695	0	0	0	0	0	0	0	0	0		0.0002363	0	0.000148	0.0001249	0.0002757	0.0007709	0.000481	0.0003961	0.0007194	d:Bacteria,p:Chloroflexi,c:KD4-96,o:KD4-96,f:KD4-96,g:KD4-96
Otu4684	0	0	0	0	0	0	0	0	0		0	0	0	0.0001249	0.0002068	0.0002267	0	6.602e-05	6.54e-05	d:Bacteria,p:Chloroflexi,c:KD4-96,o:KD4-96,f:KD4-96,g:KD4-96
Otu2675	0	0	0	0	0	0	0	0	0		0	0	0	0	0.0002757	0	0	0.0003631	0.0003924	d:Bacteria,p:Chloroflexi,c:KD4-96,o:KD4-96,f:KD4-96,g:KD4-96
Otu27416	0	0	0	0	0	0	0	0	0		0	0	0	0	0	0	0.0002672	0.0001651	0.0001308	d:Bacteria,p:Chloroflexi,c:KD4-96,o:KD4-96,f:KD4-96,g:KD4-96,s:uncultured_bacterium
Otu12498	0	0	0	0	0	0	0	0	0		0	0	0	0	0	0	0	6.602e-05	0	d:Bacteria,p:Chloroflexi,c:KD4-96,o:KD4-96,f:KD4-96,g:KD4-96,s:uncultured_bacterium
Otu7074	7.287e-05	0.0002559	0.0001834	0	0	0	0	0	0		0	0	0	0	0	0	0	0	0	d:Bacteria,p:Chloroflexi,c:Ktedonobacteria,o:B12-WMSP1,f:B12-WMSP1,g:B12-WMSP1
Otu4507	0	0	0	0	0	0	0	0	0		0	0	0	0.0003122	0	0	0	0	0	d:Bacteria,p:Chloroflexi,c:Ktedonobacteria,o:C0119,f:C0119,g:C0119,s:uncultured_bacterium
Otu8586	0	0	0	0	0	0	0	0	0		0	0	0	0	0	0.0001814	0	0	0	d:Bacteria,p:Chloroflexi,c:Ktedonobacteria,o:C0119,f:C0119,g:C0119,s:uncultured_Chloroflexi
Otu18622	0	0	0	0	0	0	0	0	0		0	0	0	0	0.0003446	0	0	0	0	d:Bacteria,p:Chloroflexi,c:Ktedonobacteria,o:Ktedonobacterales,f:JG30-KF-AS9,g:JG30-KF-AS9,s:uncultured_Ktedonobacterales
Otu3638	0	0	0	0	0	0	0	0	0		7.877e-05	0	0.000148	0.0001249	0.0002757	0.0003628	0	0	0	d:Bacteria,p:Chloroflexi,c:Ktedonobacteria,o:Ktedonobacterales,f:Ktedonobacteraceae
Otu19151	0	0	0	0	0	0	0	0	0.0003366		0	0	0	0	0	0	0	0	0	d:Bacteria,p:Chloroflexi,c:Ktedonobacteria,o:Ktedonobacterales,f:Ktedonobacteraceae
Otu22573	0	0	0	0	0	0	0	0	0		0	0	0	0.001186	0.0004135	0	0	0	0	d:Bacteria,p:Chloroflexi,c:Ktedonobacteria,o:Ktedonobacterales,f:Ktedonobacteraceae
Otu8584	0	0	0	0	0	0	0	0	0		0	0	0	0.0001873	0.001034	0.0001814	0	6.602e-05	0	d:Bacteria,p:Chloroflexi,c:Ktedonobacteria,o:Ktedonobacterales,f:Ktedonobacteraceae
Otu54	0.01129	0.01007	0.004769	0.00317	0.001215	0.001933	0.0003811	0.0001031	0.001851		0	0	0	0	0	0	0	0	0	d:Bacteria,p:Chloroflexi,c:Ktedonobacteria,o:Ktedonobacterales,f:Ktedonobacteraceae,g:1959-1,s:uncultured_bacterium
Otu3479	0	0	0	0	0	0	0	0	0		0.0001182	0.0001924	0.0004441	0	0	0	0	0	0	d:Bacteria,p:Chloroflexi,c:Ktedonobacteria,o:Ktedonobacterales,f:Ktedonobacteraceae,g:1959-1,s:uncultured_bacterium
Otu20207	0	0	0	0	0	0	0	0	0		0.0001969	0.0004811	0.0003948	0	0	0	0	0	0	d:Bacteria,p:Chloroflexi,c:Ktedonobacteria,o:Ktedonobacterales,f:Ktedonobacteraceae,g:1959-1,s:uncultured_bacterium
Otu47	0	0	0	0	0	0	0	0	0		0.001418	0.002213	0.000987	0.001374	0.001516	0.003038	0.0006414	0.0005942	0.0002616	d:Bacteria,p:Chloroflexi,c:Ktedonobacteria,o:Ktedonobacterales,f:Ktedonobacteraceae,g:Ktedonobacter,s:Ktedonobacterales_bacterium
Otu22223	0	0	0	0	0	0	0	0	0		0.0001182	0	0	0	0	0	0	0	0	d:Bacteria,p:Chloroflexi,c:Ktedonobacteria,o:Ktedonobacterales,f:Ktedonobacteraceae,g:Ktedonobacter,s:Ktedonobacterales_bacterium
Otu4071	0	0	0	0	0	0	0	0	0		0.0001182	0	0	0.0007493	0.0004824	0.0004988	0.0001069	9.904e-05	0.0001308	d:Bacteria,p:Chloroflexi,c:Ktedonobacteria,o:Ktedonobacterales,f:Ktedonobacteraceae,g:Ktedonobacteraceae,s:Ktedonobacterales_bacterium
Otu17967	0	0	0	0	0	0	0	0	0		0	0	0	0.0001249	0	0	0	0	0	d:Bacteria,p:Chloroflexi,c:Ktedonobacteria,o:Ktedonobacterales,f:Ktedonobacteraceae,g:uncultured,s:uncultured_bacterium
Otu10264	0	0	0	0	0	0	0	0	0		0.0001575	0.0003368	0	0	0	0	0	0	0	d:Bacteria,p:Chloroflexi,c:Ktedonobacteria,o:Ktedonobacterales,f:Ktedonobacteraceae,g:uncultured,s:uncultured_Clostridiales
Otu5030	0	0	0	0	0	0	0	0	0		7.877e-05	0	0	0	0	0	0	0	0	d:Bacteria,p:Chloroflexi,c:Ktedonobacteria,o:Ktedonobacterales,f:Ktedonobacteraceae,g:uncultured,s:uncultured_Clostridiales
Otu8508	0.0001457	0.000128	0.0002752	0	0	0	0.0002541	0	0.0003366		0	0	0	0	0	0	0	0	0	d:Bacteria,p:Chloroflexi,c:Ktedonobacteria,o:Ktedonobacterales,s:uncultured_bacterium
Otu10148	0	0	0	0	0	0	0	0	0		0	0	0	0	0	0	0.0001603	6.602e-05	0	d:Bacteria,p:Chloroflexi,c:SHA-26,o:SHA-26,f:SHA-26,g:SHA-26
Otu2154	0	0	0	0	0	0	0	0	0		0	0	0	0	0.0001378	0	0.0001603	9.904e-05	0	d:Bacteria,p:Chloroflexi,c:SHA-26,o:SHA-26,f:SHA-26,g:SHA-26
Otu1640	0.0005829	0.0002559	0.0002752	0	0	0.0001657	0.0002541	0.0001031	0		0	0	0	0	0	0	0	0	0	d:Bacteria,p:Chloroflexi,c:TK10,o:TK10,f:TK10,g:TK10
Otu3515	7.287e-05	0.000128	0	0.0005175	0	0.0001657	9.527e-05	0.0001547	0		0	0	0	0	0	0	0	0	0	d:Bacteria,p:Chloroflexi,s:uncultured_bacterium
Otu19565	0	0	0	0	0	0	0	0	0		0.0001575	9.622e-05	9.87e-05	0	0	0	0	0	0	d:Bacteria,p:Chloroflexi,s:uncultured_bacterium
Otu1364	0	0	0	0	0	0	0	0	0		0	0	0	0	0	0.000136	0	0	0	d:Bacteria,p:Chloroflexi,s:uncultured_bacterium
Otu26330	0	0	0	0	0	0	0	0	0		0	0	0	0	0	0	0	0	6.54e-05	d:Bacteria,p:Chloroflexi,s:uncultured_bacterium
Otu12583	0	0	0	0	0	0	0	0	0		0	0	0	0	0	0	0.0001069	6.602e-05	0.0001308	d:Bacteria,p:Cloacimonadota,c:Cloacimonadia,o:Cloacimonadales,f:Cloacimonadales,g:Cloacimonadales,s:uncultured_soil
Otu2394	0	0	0	0	0	0	0	0	0		0	0	0	0	0	0	0	0	6.54e-05	d:Bacteria,p:Cloacimonadota,c:Cloacimonadia,o:Cloacimonadales,f:Cloacimonadales,g:Cloacimonadales,s:uncultured_soil
Otu8970	0	0	0	0	0	0	0	0	0		0	0	0	0.0001249	0	0.0001814	0	6.602e-05	0	d:Bacteria,p:Cyanobacteria,c:Cyanobacteriia,o:Cyanobacteriales
Otu4493	0	0	0	0	0	0	0	0	0		0	0	0	0.0003122	0.0002757	9.069e-05	0	0	0	d:Bacteria,p:Cyanobacteria,c:Cyanobacteriia,o:Cyanobacteriales
Otu24013	0	0	0	0	0	0	0	0	0		0	0	0	0.0001249	0	0	0	0	0	d:Bacteria,p:Cyanobacteria,c:Cyanobacteriia,o:Cyanobacteriales
Otu2233	0.000255	0.0001706	0.0001834	0.0003234	0.0001215	0.0001657	0	0	0.0008415		0	0	0	0	0	0	0	0	0	d:Bacteria,p:Cyanobacteria,c:Cyanobacteriia,o:Cyanobacteriales,f:Nostocaceae
Otu181	0.0002186	0.0003839	0.0007337	0.0006469	0.002066	0.001381	0.0002858	0.0003093	0		0	0	0	0	0	0	0	0	0	d:Bacteria,p:Cyanobacteria,c:Cyanobacteriia,o:Cyanobacteriales,f:Nostocaceae
Otu796	0	0.0002559	0	0.001747	0.001702	0.003037	0.0001905	0	0.0005049		0	0	0	0	0	0	0	0	0	d:Bacteria,p:Cyanobacteria,c:Cyanobacteriia,o:Cyanobacteriales,f:Nostocaceae
Otu4021	0	0	0	0	0	0	0	0	0		0	0.0002405	9.87e-05	0.0002498	0	0.001179	0	6.602e-05	6.54e-05	d:Bacteria,p:Cyanobacteria,c:Cyanobacteriia,o:Cyanobacteriales,f:Nostocaceae
Otu21691	0	0	0	0	0	0	0	0	0		0	0	0	0.0001249	0	0	0	0	0	d:Bacteria,p:Cyanobacteria,c:Cyanobacteriia,o:Cyanobacteriales,f:Phormidiaceae,g:Kamptonema_PCC-6407,s:uncultured_cyanobacterium
Otu1190	0	0	0	0	0	0	0	0	0		0	0	0	0.001436	0	0.0005895	0	0	0	d:Bacteria,p:Cyanobacteria,c:Cyanobacteriia,o:Cyanobacteriales,f:Phormidiaceae,g:Phormidium_IAM_M-71
Otu3420	0	0	0	0	0	0	0	0	0		0	9.622e-05	0	0	0	0	0	0	0	d:Bacteria,p:Cyanobacteria,c:Cyanobacteriia,o:Cyanobacteriia,f:Cyanobacteriia,g:Cyanobacteriia,s:Rhabdogloea_smithii
Otu15351	0	0	0	0	0	0	0	0	0		0	0	0	0	0	0	0	0	9.811e-05	d:Bacteria,p:Cyanobacteria,c:Cyanobacteriia,o:Leptolyngbyales,f:Leptolyngbyaceae
Otu1409	0	0	0	0	0	0	0	0	0		0	0	0	0	0	0.000136	0	0	0	d:Bacteria,p:Cyanobacteria,c:Cyanobacteriia,o:Leptolyngbyales,f:Leptolyngbyaceae,g:Leptolyngbya_ANT.L52.2,s:uncultured_bacterium
Otu3774	0	0	0	0	0	0	0	0	0		0	0	0	0.0003122	0.0002068	0.0004535	0	0	0	d:Bacteria,p:Cyanobacteria,c:Cyanobacteriia,o:Leptolyngbyales,f:Leptolyngbyaceae,g:Leptolyngbya_ANT.L52.2,s:uncultured_bacterium
Otu1321	0	0	0	0	0	0	0	0	0		0	0	0	0.0004995	0.0002757	0.000136	0	0	0	d:Bacteria,p:Cyanobacteria,c:Cyanobacteriia,o:Leptolyngbyales,f:Leptolyngbyaceae,g:Leptolyngbyaceae,s:uncultured_cyanobacterium
Otu18106	0	0	0	0	0	0	0	0	0		0	0	0	0.0001249	0	0	0	0	0	d:Bacteria,p:Cyanobacteria,c:Cyanobacteriia,o:Oxyphotobacteria_Incertae_Sedis,f:Unknown_Family,g:Leptolyngbya_EcFYyyy-00
Otu17662	0	0	0	0	0	0	0	0	0		0	0	0	0.0001249	0	0	0	0	0	d:Bacteria,p:Cyanobacteria,c:Cyanobacteriia,o:Pseudanabaenales,f:Pseudanabaenaceae,s:uncultured_bacterium
Otu6920	0.0002186	0.000128	0	0	0	0	0	0	0		0	0	0	0	0	0	0	0	0	d:Bacteria,p:Cyanobacteria,c:Sericytochromatia,o:Sericytochromatia,f:Sericytochromatia,g:Sericytochromatia
Otu1147	0.0001822	8.531e-05	0	0.0002587	0.0005469	0.001104	0.0003493	0.0001547	0.0003366		0	0	0	0	0	0	0	0	0	d:Bacteria,p:Cyanobacteria,c:Sericytochromatia,o:Sericytochromatia,f:Sericytochromatia,g:Sericytochromatia
Otu7144	7.287e-05	0	0	0	0	0	0	0	0		0	0	0	0	0	0	0	0	0	d:Bacteria,p:Cyanobacteria,c:Sericytochromatia,o:Sericytochromatia,f:Sericytochromatia,g:Sericytochromatia,s:uncultured_bacterium
Otu1206	7.287e-05	0	0	0	0	0	0.0004128	0	0		0	0	0	0	0	0	0	0	0	d:Bacteria,p:Cyanobacteria,c:Sericytochromatia,o:Sericytochromatia,f:Sericytochromatia,g:Sericytochromatia,s:uncultured_bacterium
Otu3249	0	0	0	0	0	0.0001657	0	0	0		0	0	0	0	0	0	0	0	0	d:Bacteria,p:Cyanobacteria,c:Sericytochromatia,o:Sericytochromatia,f:Sericytochromatia,g:Sericytochromatia,s:uncultured_bacterium
Otu11455	0	0	0	0	0	0	0	0	0		0	0	0	0	0	0	0	6.602e-05	0	d:Bacteria,p:Cyanobacteria,c:Vampirivibrionia,o:Gastranaerophilales,f:Gastranaerophilales,g:Gastranaerophilales
Otu9872	0	0	0	0	0	0	0	0	0		0.0001575	9.622e-05	0.000148	0	0	0	0.0001603	0.000132	0	d:Bacteria,p:Cyanobacteria,c:Vampirivibrionia,o:Gastranaerophilales,f:Gastranaerophilales,g:Gastranaerophilales,s:uncultured_bacterium
Otu5356	0.0001093	0	0	0.0003881	0.0003039	0.0003313	0	0	0		0	0	0	0	0	0	0	0	0	d:Bacteria,p:Cyanobacteria,c:Vampirivibrionia,o:Obscuribacterales,f:Obscuribacteraceae
Otu3099	0	0	0	0.0001941	0.0001823	0.0002209	0	0	0		0	0	0	0	0	0	0	0	0	d:Bacteria,p:Cyanobacteria,c:Vampirivibrionia,o:Obscuribacterales,f:Obscuribacteraceae
Otu2631	0	0	0	0	0	0	0	0.0001031	0		0	0	0	0	0	0	0	0	0	d:Bacteria,p:Cyanobacteria,c:Vampirivibrionia,o:Obscuribacterales,f:Obscuribacteraceae,g:Candidatus_Obscuribacter,s:uncultured_bacterium
Otu2810	0	8.531e-05	0	0.0004528	0.0003039	0.0003313	6.351e-05	0.0001547	0		0	0	0	0	0	0	0	0	0	d:Bacteria,p:Cyanobacteria,c:Vampirivibrionia,o:Obscuribacterales,f:Obscuribacteraceae,g:Obscuribacteraceae
Otu15608	0	0	0	0.0001941	0	0	0	0	0		0	0	0	0	0	0	0	6.602e-05	0	d:Bacteria,p:Cyanobacteria,c:Vampirivibrionia,o:Obscuribacterales,f:Obscuribacteraceae,g:Obscuribacteraceae
Otu1152	0	0	0	0	0	0	0.0005716	0.003093	0.0003366		0	0	0.000148	0	0	0	0	0	0	d:Bacteria,p:Cyanobacteria,c:Vampirivibrionia,o:Obscuribacterales,f:Obscuribacteraceae,g:Obscuribacteraceae
Otu223	0.00266	0.003412	0.002385	0.002393	0.001762	0.001878	0.00127	0.000928	0.0008415		0	0	0	0	0	0	0	0	0	d:Bacteria,p:Cyanobacteria,c:Vampirivibrionia,o:Obscuribacterales,f:Obscuribacteraceae,g:Obscuribacteraceae,s:uncultured_bacterium
Otu7018	0.0001822	0.0005971	0.0004586	0	0	0	0	0	0		0	0	0	0	0	0	0	0	0	d:Bacteria,p:Cyanobacteria,c:Vampirivibrionia,o:Obscuribacterales,f:Obscuribacteraceae,g:Obscuribacteraceae,s:uncultured_bacterium
Otu1102	0.0002186	0.0003412	0	0	0	0	9.527e-05	0.0001031	0		0	0	0	0	0	0	0	0	0	d:Bacteria,p:Cyanobacteria,c:Vampirivibrionia,o:Obscuribacterales,f:Obscuribacteraceae,g:Obscuribacteraceae,s:uncultured_bacterium
Otu1054	0.0001822	0.0003839	0.0005503	0.0001294	0.0001215	0.0002761	0.0001905	0	0.0005049		0	0	0	0	0	0	0	0	0	d:Bacteria,p:Cyanobacteria,c:Vampirivibrionia,o:Obscuribacterales,f:Obscuribacteraceae,g:Obscuribacteraceae,s:uncultured_bacterium
Otu10478	0.0004736	0.0005971	0.0001834	0	0	0	0	0	0		0	0	0	0	0	0	0	0	0	d:Bacteria,p:Cyanobacteria,c:Vampirivibrionia,o:Obscuribacterales,f:Obscuribacteraceae,g:Obscuribacteraceae,s:uncultured_bacterium
Otu542	0.000255	0.0001706	0.0004586	0.0001941	0.0006685	0.0002209	0.0003811	0.0005155	0		0	0	0	0	0	0	0	0	0	d:Bacteria,p:Cyanobacteria,c:Vampirivibrionia,o:Obscuribacterales,f:Obscuribacteraceae,g:Obscuribacteraceae,s:uncultured_bacterium
Otu17295	0.0005465	0.0002986	0.0002752	0	0	0	0	0	0		0	0	0	0	0	0	0	0	0	d:Bacteria,p:Cyanobacteria,c:Vampirivibrionia,o:Obscuribacterales,f:Obscuribacteraceae,g:Obscuribacteraceae,s:uncultured_bacterium
Otu821	0.0001093	8.531e-05	0	0	0	0	9.527e-05	0.0001031	0		0	0	0.0001974	0.0001249	0.0001378	0.000136	0.0001069	6.602e-05	0	d:Bacteria,p:Cyanobacteria,c:Vampirivibrionia,o:Obscuribacterales,f:Obscuribacteraceae,g:Obscuribacteraceae,s:uncultured_bacterium
Otu9169	0.0001093	8.531e-05	0	0	0	0	0	0	0		0	0	0	0	0	0	0	0	0	d:Bacteria,p:Cyanobacteria,c:Vampirivibrionia,o:Obscuribacterales,f:Obscuribacteraceae,g:Obscuribacteraceae,s:uncultured_bacterium
Otu1773	0.0001093	0	0	0.0001294	0.0001823	0.0002209	0.000127	0	0		0	0	0	0	0	0	0	0	0	d:Bacteria,p:Cyanobacteria,c:Vampirivibrionia,o:Obscuribacterales,f:Obscuribacteraceae,g:Obscuribacteraceae,s:uncultured_bacterium
Otu2884	0	0	0	0.0001941	0.0002431	0.0004418	0.000127	0	0		0	0	0	0.0008741	0.0006203	9.069e-05	0	0	0	d:Bacteria,p:Cyanobacteria,c:Vampirivibrionia,o:Obscuribacterales,f:Obscuribacteraceae,g:Obscuribacteraceae,s:uncultured_bacterium
Otu19138	0.0002186	0	0	0	0	0	0.0002541	0	0		0	0	0	0	0	0	0	0	0	d:Bacteria,p:Cyanobacteria,c:Vampirivibrionia,o:Obscuribacterales,f:Obscuribacteraceae,g:Obscuribacteraceae,s:uncultured_bacterium
Otu25320	7.287e-05	0	0	0	0	0	0	0	0		0	0	0	0	0	0	0	0	0	d:Bacteria,p:Cyanobacteria,c:Vampirivibrionia,o:Obscuribacterales,f:Obscuribacteraceae,g:Obscuribacteraceae,s:uncultured_bacterium
[truncated: 3,835 more rows]
